# Supplementary material for: Learning single-cell perturbation responses using neural optimal transport
Source: Nat Methods. 2023 Sep 28;20(11):1759–68. doi: 10.1038/s41592-023-01969-x (PMC10630137; doi:10.1038/s41592-023-01969-x)
Supplement: Supplementary file 5 — Evaluations for the i.i.d. task on the 4i dataset. [file 41592_2023_1969_MOESM5_ESM.gz]

Archive with 1 entries (1 files):
- 4i.csv
