# Supplementary material for: Learning single-cell perturbation responses using neural optimal transport
Source: Nat Methods. 2023 Sep 28;20(11):1759–68. doi: 10.1038/s41592-023-01969-x (PMC10630137; doi:10.1038/s41592-023-01969-x)
Supplement: Supplementary file 5 — Evaluations for the i.i.d. task on the 4i dataset. [file 41592_2023_1969_MOESM5_ESM.gz › 4i.csv]

metric	value	drug	model	experiment
l2-means	0.2745344638824463	Olaparib	random	4i-iid
r2-means	0.8837719020038798	Olaparib	random	4i-iid
mmd	0.0053015683591445	Olaparib	random	4i-iid
l2-means	0.3209980428218841	Olaparib	random	4i-iid
r2-means	0.7945378272474034	Olaparib	random	4i-iid
mmd	0.0047140718320622	Olaparib	random	4i-iid
l2-means	0.4653193354606628	Olaparib	random	4i-iid
r2-means	0.6770352821278233	Olaparib	random	4i-iid
mmd	0.005592748519183	Olaparib	random	4i-iid
l2-means	0.4525376558303833	Olaparib	random	4i-iid
r2-means	0.6660447797513595	Olaparib	random	4i-iid
mmd	0.0056509811829255	Olaparib	random	4i-iid
l2-means	0.1671733856201172	Olaparib	random	4i-iid
r2-means	0.940163466008159	Olaparib	random	4i-iid
mmd	0.0042424271533457	Olaparib	random	4i-iid
l2-means	0.2665658593177795	Olaparib	random	4i-iid
r2-means	0.8575832166212571	Olaparib	random	4i-iid
mmd	0.003927947164725	Olaparib	random	4i-iid
l2-means	0.2532545626163482	Olaparib	random	4i-iid
r2-means	0.8740534238920081	Olaparib	random	4i-iid
mmd	0.004619801845962	Olaparib	random	4i-iid
l2-means	0.4678878784179687	Olaparib	random	4i-iid
r2-means	0.6187808712104711	Olaparib	random	4i-iid
mmd	0.0057000556828091	Olaparib	random	4i-iid
l2-means	0.3167988359928131	Olaparib	random	4i-iid
r2-means	0.8339718183545508	Olaparib	random	4i-iid
mmd	0.0064038442728588	Olaparib	random	4i-iid
l2-means	0.3217810392379761	Olaparib	random	4i-iid
r2-means	0.834329238802872	Olaparib	random	4i-iid
mmd	0.0047907570471238	Olaparib	random	4i-iid
l2-means	0.3444101214408874	Olaparib	identity	4i-iid
r2-means	0.8190154244057971	Olaparib	identity	4i-iid
mmd	0.0061620695054045	Olaparib	identity	4i-iid
l2-means	0.4052400887012481	Olaparib	identity	4i-iid
r2-means	0.7676477330524618	Olaparib	identity	4i-iid
mmd	0.0082390213071926	Olaparib	identity	4i-iid
l2-means	0.3447062373161316	Olaparib	identity	4i-iid
r2-means	0.7932788631842778	Olaparib	identity	4i-iid
mmd	0.0064762296009735	Olaparib	identity	4i-iid
l2-means	0.3653438091278076	Olaparib	identity	4i-iid
r2-means	0.7838948664047745	Olaparib	identity	4i-iid
mmd	0.0068484852334131	Olaparib	identity	4i-iid
l2-means	0.5747909545898438	Olaparib	identity	4i-iid
r2-means	0.6069142303025675	Olaparib	identity	4i-iid
mmd	0.0083111525988329	Olaparib	identity	4i-iid
l2-means	0.3278651535511017	Olaparib	identity	4i-iid
r2-means	0.8417260843333505	Olaparib	identity	4i-iid
mmd	0.0065493707040809	Olaparib	identity	4i-iid
l2-means	0.4615857601165771	Olaparib	identity	4i-iid
r2-means	0.7046199741092289	Olaparib	identity	4i-iid
mmd	0.0080852782372789	Olaparib	identity	4i-iid
l2-means	0.4589273333549499	Olaparib	identity	4i-iid
r2-means	0.752647152173777	Olaparib	identity	4i-iid
mmd	0.0080937803944266	Olaparib	identity	4i-iid
l2-means	0.3071038722991943	Olaparib	identity	4i-iid
r2-means	0.8177782764382335	Olaparib	identity	4i-iid
mmd	0.0059529534699686	Olaparib	identity	4i-iid
l2-means	0.4641566574573517	Olaparib	identity	4i-iid
r2-means	0.7070272545188817	Olaparib	identity	4i-iid
mmd	0.0072166741117291	Olaparib	identity	4i-iid
l2-means	0.3217851221561432	Olaparib	cellot	4i-iid
r2-means	0.8090271053175064	Olaparib	cellot	4i-iid
mmd	0.0054539086593615	Olaparib	cellot	4i-iid
l2-means	0.2736031711101532	Olaparib	cellot	4i-iid
r2-means	0.8687501309542843	Olaparib	cellot	4i-iid
mmd	0.0044393107809958	Olaparib	cellot	4i-iid
l2-means	0.345769315958023	Olaparib	cellot	4i-iid
r2-means	0.8144757215234903	Olaparib	cellot	4i-iid
mmd	0.0049915432016814	Olaparib	cellot	4i-iid
l2-means	0.318987101316452	Olaparib	cellot	4i-iid
r2-means	0.7826446796174862	Olaparib	cellot	4i-iid
mmd	0.0055342201865397	Olaparib	cellot	4i-iid
l2-means	0.3072108924388885	Olaparib	cellot	4i-iid
r2-means	0.834708781667902	Olaparib	cellot	4i-iid
mmd	0.0051913935514403	Olaparib	cellot	4i-iid
l2-means	0.4379450976848602	Olaparib	cellot	4i-iid
r2-means	0.7543497212822291	Olaparib	cellot	4i-iid
mmd	0.0058991456853976	Olaparib	cellot	4i-iid
l2-means	0.2128746658563614	Olaparib	cellot	4i-iid
r2-means	0.9011529631923424	Olaparib	cellot	4i-iid
mmd	0.0048258861407737	Olaparib	cellot	4i-iid
l2-means	0.2063401937484741	Olaparib	cellot	4i-iid
r2-means	0.9214823937400344	Olaparib	cellot	4i-iid
mmd	0.004759323863721	Olaparib	cellot	4i-iid
l2-means	0.2751374244689941	Olaparib	cellot	4i-iid
r2-means	0.8737707015272246	Olaparib	cellot	4i-iid
mmd	0.004550444433633	Olaparib	cellot	4i-iid
l2-means	0.3157521188259125	Olaparib	cellot	4i-iid
r2-means	0.882817066129865	Olaparib	cellot	4i-iid
mmd	0.0058384843332146	Olaparib	cellot	4i-iid
l2-means	0.5127479434013367	Olaparib	cae	4i-iid
r2-means	0.7306874965027991	Olaparib	cae	4i-iid
mmd	0.0103521482968199	Olaparib	cae	4i-iid
l2-means	0.5203356742858887	Olaparib	cae	4i-iid
r2-means	0.7373989086049075	Olaparib	cae	4i-iid
mmd	0.0107390734203409	Olaparib	cae	4i-iid
l2-means	0.4203588366508484	Olaparib	cae	4i-iid
r2-means	0.7550863682293506	Olaparib	cae	4i-iid
mmd	0.0085656626680975	Olaparib	cae	4i-iid
l2-means	0.4971660077571869	Olaparib	cae	4i-iid
r2-means	0.6826660877364458	Olaparib	cae	4i-iid
mmd	0.0095585610965872	Olaparib	cae	4i-iid
l2-means	0.4079671800136566	Olaparib	cae	4i-iid
r2-means	0.7660870338856092	Olaparib	cae	4i-iid
mmd	0.0090039891857804	Olaparib	cae	4i-iid
l2-means	0.4319210648536682	Olaparib	cae	4i-iid
r2-means	0.8281065012526236	Olaparib	cae	4i-iid
mmd	0.0090789582472552	Olaparib	cae	4i-iid
l2-means	0.4157022833824157	Olaparib	cae	4i-iid
r2-means	0.7813971630090755	Olaparib	cae	4i-iid
mmd	0.0092264926218854	Olaparib	cae	4i-iid
l2-means	0.4378407895565033	Olaparib	cae	4i-iid
r2-means	0.7853972611798374	Olaparib	cae	4i-iid
mmd	0.0088635989551949	Olaparib	cae	4i-iid
l2-means	0.3802740573883056	Olaparib	cae	4i-iid
r2-means	0.7964673574669849	Olaparib	cae	4i-iid
mmd	0.0070237231539294	Olaparib	cae	4i-iid
l2-means	0.4203115701675415	Olaparib	cae	4i-iid
r2-means	0.8685497427168508	Olaparib	cae	4i-iid
mmd	0.0094400080247351	Olaparib	cae	4i-iid
l2-means	0.4560098946094513	Olaparib	scgen	4i-iid
r2-means	0.7974551999330644	Olaparib	scgen	4i-iid
mmd	0.0175917988410697	Olaparib	scgen	4i-iid
l2-means	0.3604521453380584	Olaparib	scgen	4i-iid
r2-means	0.880151536030453	Olaparib	scgen	4i-iid
mmd	0.0158904284374534	Olaparib	scgen	4i-iid
l2-means	0.3366305232048034	Olaparib	scgen	4i-iid
r2-means	0.87329919351434	Olaparib	scgen	4i-iid
mmd	0.0161633223921558	Olaparib	scgen	4i-iid
l2-means	0.4380961954593658	Olaparib	scgen	4i-iid
r2-means	0.8259947151365102	Olaparib	scgen	4i-iid
mmd	0.0190504947485533	Olaparib	scgen	4i-iid
l2-means	0.4149762690067291	Olaparib	scgen	4i-iid
r2-means	0.8371271677744972	Olaparib	scgen	4i-iid
mmd	0.017422260588678	Olaparib	scgen	4i-iid
l2-means	0.5315948128700256	Olaparib	scgen	4i-iid
r2-means	0.7022095251507583	Olaparib	scgen	4i-iid
mmd	0.0209517268264221	Olaparib	scgen	4i-iid
l2-means	0.4393768012523651	Olaparib	scgen	4i-iid
r2-means	0.8435522644241008	Olaparib	scgen	4i-iid
mmd	0.018097810351519	Olaparib	scgen	4i-iid
l2-means	0.5817651748657227	Olaparib	scgen	4i-iid
r2-means	0.6189352856194956	Olaparib	scgen	4i-iid
mmd	0.0140562693237097	Olaparib	scgen	4i-iid
l2-means	0.4204541444778442	Olaparib	scgen	4i-iid
r2-means	0.8367368208267398	Olaparib	scgen	4i-iid
mmd	0.0194016498045061	Olaparib	scgen	4i-iid
l2-means	0.4484455585479736	Olaparib	scgen	4i-iid
r2-means	0.850062024954672	Olaparib	scgen	4i-iid
mmd	0.0188590783134168	Olaparib	scgen	4i-iid
l2-means	0.2236946821212768	Olaparib	average	4i-iid
r2-means	0.9114297174306768	Olaparib	average	4i-iid
mmd	0.0057062565571072	Olaparib	average	4i-iid
l2-means	0.4787702262401581	Olaparib	average	4i-iid
r2-means	0.7430008788454145	Olaparib	average	4i-iid
mmd	0.0078304493280961	Olaparib	average	4i-iid
l2-means	0.2190897315740585	Olaparib	average	4i-iid
r2-means	0.9198229071858888	Olaparib	average	4i-iid
mmd	0.0052468938843503	Olaparib	average	4i-iid
l2-means	0.2901539206504822	Olaparib	average	4i-iid
r2-means	0.8498619378398753	Olaparib	average	4i-iid
mmd	0.0054286979974892	Olaparib	average	4i-iid
l2-means	0.2983785569667816	Olaparib	average	4i-iid
r2-means	0.8337419936587512	Olaparib	average	4i-iid
mmd	0.0059209170108459	Olaparib	average	4i-iid
l2-means	0.3593610823154449	Olaparib	average	4i-iid
r2-means	0.7985005878665099	Olaparib	average	4i-iid
mmd	0.0055658326625257	Olaparib	average	4i-iid
l2-means	0.3099843561649322	Olaparib	average	4i-iid
r2-means	0.8501811776029016	Olaparib	average	4i-iid
mmd	0.0064061677434062	Olaparib	average	4i-iid
l2-means	0.1883793324232101	Olaparib	average	4i-iid
r2-means	0.9522138435622238	Olaparib	average	4i-iid
mmd	0.0047367100161488	Olaparib	average	4i-iid
l2-means	0.2458170354366302	Olaparib	average	4i-iid
r2-means	0.8907687316380707	Olaparib	average	4i-iid
mmd	0.0047101727465849	Olaparib	average	4i-iid
l2-means	0.2500838339328766	Olaparib	average	4i-iid
r2-means	0.8931175054940296	Olaparib	average	4i-iid
mmd	0.0051723220145902	Olaparib	average	4i-iid
l2-means	1.2070958614349363	Olaparib	popalign	4i-iid
r2-means	0.6872994176232515	Olaparib	popalign	4i-iid
mmd	0.124878977678146	Olaparib	popalign	4i-iid
l2-means	1.9443862438201904	Olaparib	popalign	4i-iid
r2-means	0.6416464105976264	Olaparib	popalign	4i-iid
mmd	0.1215773882909393	Olaparib	popalign	4i-iid
l2-means	2.56746768951416	Olaparib	popalign	4i-iid
r2-means	0.733498917789068	Olaparib	popalign	4i-iid
mmd	0.1288760246757064	Olaparib	popalign	4i-iid
l2-means	4.992194175720215	Olaparib	popalign	4i-iid
r2-means	0.6397856745627875	Olaparib	popalign	4i-iid
mmd	0.1281963485100171	Olaparib	popalign	4i-iid
l2-means	1.066453456878662	Olaparib	popalign	4i-iid
r2-means	0.7623188123845083	Olaparib	popalign	4i-iid
mmd	0.1160635206461555	Olaparib	popalign	4i-iid
l2-means	2.225712776184082	Olaparib	popalign	4i-iid
r2-means	0.7333404774503973	Olaparib	popalign	4i-iid
mmd	0.1261171544897756	Olaparib	popalign	4i-iid
l2-means	1.242317795753479	Olaparib	popalign	4i-iid
r2-means	0.7115110272918291	Olaparib	popalign	4i-iid
mmd	0.1253969633871876	Olaparib	popalign	4i-iid
l2-means	3.557016134262085	Olaparib	popalign	4i-iid
r2-means	0.7992562124321508	Olaparib	popalign	4i-iid
mmd	0.1301699156386215	Olaparib	popalign	4i-iid
l2-means	1.9476964473724363	Olaparib	popalign	4i-iid
r2-means	0.7465575025428951	Olaparib	popalign	4i-iid
mmd	0.129352270697852	Olaparib	popalign	4i-iid
l2-means	1.8363958597183228	Olaparib	popalign	4i-iid
r2-means	0.6569579851232179	Olaparib	popalign	4i-iid
mmd	0.1279937732604846	Olaparib	popalign	4i-iid
l2-means	0.1884326785802841	Ulixertinib	random	4i-iid
r2-means	0.9955549801493966	Ulixertinib	random	4i-iid
mmd	0.0041088913381236	Ulixertinib	random	4i-iid
l2-means	0.1751671284437179	Ulixertinib	random	4i-iid
r2-means	0.9965838674369176	Ulixertinib	random	4i-iid
mmd	0.0039495932782165	Ulixertinib	random	4i-iid
l2-means	0.142562061548233	Ulixertinib	random	4i-iid
r2-means	0.9977850650052388	Ulixertinib	random	4i-iid
mmd	0.003906009538864	Ulixertinib	random	4i-iid
l2-means	0.2715661525726318	Ulixertinib	random	4i-iid
r2-means	0.9913919495173278	Ulixertinib	random	4i-iid
mmd	0.0052645946107168	Ulixertinib	random	4i-iid
l2-means	0.1222637891769409	Ulixertinib	random	4i-iid
r2-means	0.9985239821944784	Ulixertinib	random	4i-iid
mmd	0.0042311668148772	Ulixertinib	random	4i-iid
l2-means	0.340541124343872	Ulixertinib	random	4i-iid
r2-means	0.9868846843169088	Ulixertinib	random	4i-iid
mmd	0.0048457786616904	Ulixertinib	random	4i-iid
l2-means	0.2357531785964965	Ulixertinib	random	4i-iid
r2-means	0.9929378851872824	Ulixertinib	random	4i-iid
mmd	0.0046207875210666	Ulixertinib	random	4i-iid
l2-means	0.2470105439424514	Ulixertinib	random	4i-iid
r2-means	0.9933823214311924	Ulixertinib	random	4i-iid
mmd	0.0045078787511261	Ulixertinib	random	4i-iid
l2-means	0.2523874640464782	Ulixertinib	random	4i-iid
r2-means	0.9919965663468324	Ulixertinib	random	4i-iid
mmd	0.0043907291049026	Ulixertinib	random	4i-iid
l2-means	0.3251692354679107	Ulixertinib	random	4i-iid
r2-means	0.9896475807499556	Ulixertinib	random	4i-iid
mmd	0.0048027099687851	Ulixertinib	random	4i-iid
l2-means	1.8213598728179927	Ulixertinib	identity	4i-iid
r2-means	0.4507059173996179	Ulixertinib	identity	4i-iid
mmd	0.0607201739055553	Ulixertinib	identity	4i-iid
l2-means	1.7389272451400757	Ulixertinib	identity	4i-iid
r2-means	0.5549726618983205	Ulixertinib	identity	4i-iid
mmd	0.0544023378609601	Ulixertinib	identity	4i-iid
l2-means	1.7810217142105105	Ulixertinib	identity	4i-iid
r2-means	0.5700449866799756	Ulixertinib	identity	4i-iid
mmd	0.0583356349399226	Ulixertinib	identity	4i-iid
l2-means	1.7572170495986938	Ulixertinib	identity	4i-iid
r2-means	0.5602988478366239	Ulixertinib	identity	4i-iid
mmd	0.0595362703183711	Ulixertinib	identity	4i-iid
l2-means	1.6973402500152588	Ulixertinib	identity	4i-iid
r2-means	0.5786982158880256	Ulixertinib	identity	4i-iid
mmd	0.0534342824530267	Ulixertinib	identity	4i-iid
l2-means	1.7935999631881714	Ulixertinib	identity	4i-iid
r2-means	0.4696162677331192	Ulixertinib	identity	4i-iid
mmd	0.0600874393934934	Ulixertinib	identity	4i-iid
l2-means	1.6510214805603027	Ulixertinib	identity	4i-iid
r2-means	0.606398179962521	Ulixertinib	identity	4i-iid
mmd	0.0509028410518878	Ulixertinib	identity	4i-iid
l2-means	1.7876073122024536	Ulixertinib	identity	4i-iid
r2-means	0.5128442778817337	Ulixertinib	identity	4i-iid
mmd	0.0588339738924287	Ulixertinib	identity	4i-iid
l2-means	1.738941311836243	Ulixertinib	identity	4i-iid
r2-means	0.5630554927400893	Ulixertinib	identity	4i-iid
mmd	0.0567499053618537	Ulixertinib	identity	4i-iid
l2-means	1.681239366531372	Ulixertinib	identity	4i-iid
r2-means	0.5534856166419357	Ulixertinib	identity	4i-iid
mmd	0.054026268199976	Ulixertinib	identity	4i-iid
l2-means	0.6594040393829346	Ulixertinib	scgen	4i-iid
r2-means	0.9727400948100934	Ulixertinib	scgen	4i-iid
mmd	0.0271000939162377	Ulixertinib	scgen	4i-iid
l2-means	0.976463794708252	Ulixertinib	scgen	4i-iid
r2-means	0.947049538176568	Ulixertinib	scgen	4i-iid
mmd	0.0297781595413073	Ulixertinib	scgen	4i-iid
l2-means	0.832355260848999	Ulixertinib	scgen	4i-iid
r2-means	0.967389030972392	Ulixertinib	scgen	4i-iid
mmd	0.0331225937394037	Ulixertinib	scgen	4i-iid
l2-means	0.8244873285293579	Ulixertinib	scgen	4i-iid
r2-means	0.9654345708566114	Ulixertinib	scgen	4i-iid
mmd	0.0290051486416575	Ulixertinib	scgen	4i-iid
l2-means	0.8543674945831299	Ulixertinib	scgen	4i-iid
r2-means	0.9577095010257192	Ulixertinib	scgen	4i-iid
mmd	0.0314308200496463	Ulixertinib	scgen	4i-iid
l2-means	1.059526443481445	Ulixertinib	scgen	4i-iid
r2-means	0.951068656960722	Ulixertinib	scgen	4i-iid
mmd	0.0339682743550247	Ulixertinib	scgen	4i-iid
l2-means	0.937610387802124	Ulixertinib	scgen	4i-iid
r2-means	0.9573097995983874	Ulixertinib	scgen	4i-iid
mmd	0.0295786586421468	Ulixertinib	scgen	4i-iid
l2-means	0.9208192229270936	Ulixertinib	scgen	4i-iid
r2-means	0.9534330315205958	Ulixertinib	scgen	4i-iid
mmd	0.0296734785996932	Ulixertinib	scgen	4i-iid
l2-means	0.7795842289924622	Ulixertinib	scgen	4i-iid
r2-means	0.9602649595505272	Ulixertinib	scgen	4i-iid
mmd	0.0298617356611885	Ulixertinib	scgen	4i-iid
l2-means	0.8605161309242249	Ulixertinib	scgen	4i-iid
r2-means	0.9529356792297252	Ulixertinib	scgen	4i-iid
mmd	0.0322953798070329	Ulixertinib	scgen	4i-iid
l2-means	0.5970811247825623	Ulixertinib	cellot	4i-iid
r2-means	0.967138358437854	Ulixertinib	cellot	4i-iid
mmd	0.0076420184571134	Ulixertinib	cellot	4i-iid
l2-means	0.209326833486557	Ulixertinib	cellot	4i-iid
r2-means	0.9947260224267348	Ulixertinib	cellot	4i-iid
mmd	0.0044115378838841	Ulixertinib	cellot	4i-iid
l2-means	0.1866863667964935	Ulixertinib	cellot	4i-iid
r2-means	0.9957402753155996	Ulixertinib	cellot	4i-iid
mmd	0.0046894968321112	Ulixertinib	cellot	4i-iid
l2-means	0.2755248546600342	Ulixertinib	cellot	4i-iid
r2-means	0.9920337602406998	Ulixertinib	cellot	4i-iid
mmd	0.0064945599600059	Ulixertinib	cellot	4i-iid
l2-means	0.1670808494091034	Ulixertinib	cellot	4i-iid
r2-means	0.9968630864036984	Ulixertinib	cellot	4i-iid
mmd	0.0044459607264116	Ulixertinib	cellot	4i-iid
l2-means	0.1857303082942962	Ulixertinib	cellot	4i-iid
r2-means	0.9958406390278312	Ulixertinib	cellot	4i-iid
mmd	0.0044079226971393	Ulixertinib	cellot	4i-iid
l2-means	0.2334424406290054	Ulixertinib	cellot	4i-iid
r2-means	0.9941756506552452	Ulixertinib	cellot	4i-iid
mmd	0.0044213725255303	Ulixertinib	cellot	4i-iid
l2-means	0.2004526704549789	Ulixertinib	cellot	4i-iid
r2-means	0.9955050225643122	Ulixertinib	cellot	4i-iid
mmd	0.0046884992774448	Ulixertinib	cellot	4i-iid
l2-means	0.227920189499855	Ulixertinib	cellot	4i-iid
r2-means	0.9936188459807856	Ulixertinib	cellot	4i-iid
mmd	0.0046587402979866	Ulixertinib	cellot	4i-iid
l2-means	0.3790360391139984	Ulixertinib	cellot	4i-iid
r2-means	0.9870636815615762	Ulixertinib	cellot	4i-iid
mmd	0.0054379569254888	Ulixertinib	cellot	4i-iid
l2-means	1.07560133934021	Ulixertinib	cae	4i-iid
r2-means	0.9432994961066278	Ulixertinib	cae	4i-iid
mmd	0.0262604924026436	Ulixertinib	cae	4i-iid
l2-means	1.0532128810882568	Ulixertinib	cae	4i-iid
r2-means	0.9319477910645068	Ulixertinib	cae	4i-iid
mmd	0.028954852735535	Ulixertinib	cae	4i-iid
l2-means	1.099463701248169	Ulixertinib	cae	4i-iid
r2-means	0.9406984782678262	Ulixertinib	cae	4i-iid
mmd	0.0291567863073441	Ulixertinib	cae	4i-iid
l2-means	1.093480110168457	Ulixertinib	cae	4i-iid
r2-means	0.9182358782192176	Ulixertinib	cae	4i-iid
mmd	0.0246669842338269	Ulixertinib	cae	4i-iid
l2-means	1.0569456815719604	Ulixertinib	cae	4i-iid
r2-means	0.9284882846725574	Ulixertinib	cae	4i-iid
mmd	0.0268122343294135	Ulixertinib	cae	4i-iid
l2-means	1.1432932615280151	Ulixertinib	cae	4i-iid
r2-means	0.9220224157684868	Ulixertinib	cae	4i-iid
mmd	0.0293772053633256	Ulixertinib	cae	4i-iid
l2-means	1.0523006916046145	Ulixertinib	cae	4i-iid
r2-means	0.9521062883622068	Ulixertinib	cae	4i-iid
mmd	0.0262398364155296	Ulixertinib	cae	4i-iid
l2-means	1.1038987636566162	Ulixertinib	cae	4i-iid
r2-means	0.9379175442185552	Ulixertinib	cae	4i-iid
mmd	0.0269616460115958	Ulixertinib	cae	4i-iid
l2-means	1.045548677444458	Ulixertinib	cae	4i-iid
r2-means	0.9495258238049948	Ulixertinib	cae	4i-iid
mmd	0.0274254353124433	Ulixertinib	cae	4i-iid
l2-means	1.1384025812149048	Ulixertinib	cae	4i-iid
r2-means	0.927808707326758	Ulixertinib	cae	4i-iid
mmd	0.0301277802843651	Ulixertinib	cae	4i-iid
l2-means	0.1842493414878845	Ulixertinib	average	4i-iid
r2-means	0.9958319078598384	Ulixertinib	average	4i-iid
mmd	0.010117465730984	Ulixertinib	average	4i-iid
l2-means	0.1839505583047866	Ulixertinib	average	4i-iid
r2-means	0.997069557615269	Ulixertinib	average	4i-iid
mmd	0.0111064171380985	Ulixertinib	average	4i-iid
l2-means	0.1961342394351959	Ulixertinib	average	4i-iid
r2-means	0.9953524226097648	Ulixertinib	average	4i-iid
mmd	0.011088903640884	Ulixertinib	average	4i-iid
l2-means	0.3353893458843231	Ulixertinib	average	4i-iid
r2-means	0.990905147851527	Ulixertinib	average	4i-iid
mmd	0.010722107840167	Ulixertinib	average	4i-iid
l2-means	0.2483707666397094	Ulixertinib	average	4i-iid
r2-means	0.993093233572188	Ulixertinib	average	4i-iid
mmd	0.0109659731997437	Ulixertinib	average	4i-iid
l2-means	0.4202708601951599	Ulixertinib	average	4i-iid
r2-means	0.9841355554501764	Ulixertinib	average	4i-iid
mmd	0.0141956158635758	Ulixertinib	average	4i-iid
l2-means	0.2901316583156585	Ulixertinib	average	4i-iid
r2-means	0.9890335418489556	Ulixertinib	average	4i-iid
mmd	0.011428059945676	Ulixertinib	average	4i-iid
l2-means	0.1533388793468475	Ulixertinib	average	4i-iid
r2-means	0.9970955005719552	Ulixertinib	average	4i-iid
mmd	0.0101886742733715	Ulixertinib	average	4i-iid
l2-means	0.4332001209259033	Ulixertinib	average	4i-iid
r2-means	0.9796142683248014	Ulixertinib	average	4i-iid
mmd	0.0118000967510874	Ulixertinib	average	4i-iid
l2-means	0.3443376123905182	Ulixertinib	average	4i-iid
r2-means	0.9882477322433234	Ulixertinib	average	4i-iid
mmd	0.01043279080349	Ulixertinib	average	4i-iid
l2-means	14.874106407165527	Ulixertinib	popalign	4i-iid
r2-means	0.5264918641011898	Ulixertinib	popalign	4i-iid
mmd	0.2840472523692684	Ulixertinib	popalign	4i-iid
l2-means	15.632441520690918	Ulixertinib	popalign	4i-iid
r2-means	0.5184887653895586	Ulixertinib	popalign	4i-iid
mmd	0.2943890919570938	Ulixertinib	popalign	4i-iid
l2-means	15.702926635742188	Ulixertinib	popalign	4i-iid
r2-means	0.5473422245414159	Ulixertinib	popalign	4i-iid
mmd	0.2918997765899281	Ulixertinib	popalign	4i-iid
l2-means	14.323816299438477	Ulixertinib	popalign	4i-iid
r2-means	0.5624323267773442	Ulixertinib	popalign	4i-iid
mmd	0.2941821951152231	Ulixertinib	popalign	4i-iid
l2-means	14.97922420501709	Ulixertinib	popalign	4i-iid
r2-means	0.5483739973988964	Ulixertinib	popalign	4i-iid
mmd	0.2833608658867845	Ulixertinib	popalign	4i-iid
l2-means	15.328376770019531	Ulixertinib	popalign	4i-iid
r2-means	0.5411320887759749	Ulixertinib	popalign	4i-iid
mmd	0.311971996408775	Ulixertinib	popalign	4i-iid
l2-means	12.333377838134766	Ulixertinib	popalign	4i-iid
r2-means	0.5065920852461511	Ulixertinib	popalign	4i-iid
mmd	0.2677060263684649	Ulixertinib	popalign	4i-iid
l2-means	14.58848762512207	Ulixertinib	popalign	4i-iid
r2-means	0.5249931388704581	Ulixertinib	popalign	4i-iid
mmd	0.2832698783138608	Ulixertinib	popalign	4i-iid
l2-means	15.87300968170166	Ulixertinib	popalign	4i-iid
r2-means	0.5671996820205555	Ulixertinib	popalign	4i-iid
mmd	0.3112806810540539	Ulixertinib	popalign	4i-iid
l2-means	12.558956146240234	Ulixertinib	popalign	4i-iid
r2-means	0.4861231611697503	Ulixertinib	popalign	4i-iid
mmd	0.274632115806056	Ulixertinib	popalign	4i-iid
l2-means	0.339942455291748	Lenalidomide	random	4i-iid
r2-means	0.8893896995604027	Lenalidomide	random	4i-iid
mmd	0.0051772730344009	Lenalidomide	random	4i-iid
l2-means	0.1605060994625091	Lenalidomide	random	4i-iid
r2-means	0.9729249503256648	Lenalidomide	random	4i-iid
mmd	0.0040498109320196	Lenalidomide	random	4i-iid
l2-means	0.2325333356857299	Lenalidomide	random	4i-iid
r2-means	0.9463375491689128	Lenalidomide	random	4i-iid
mmd	0.00413901957907	Lenalidomide	random	4i-iid
l2-means	0.1663248836994171	Lenalidomide	random	4i-iid
r2-means	0.9734426856646372	Lenalidomide	random	4i-iid
mmd	0.0043328599607139	Lenalidomide	random	4i-iid
l2-means	0.1639049649238586	Lenalidomide	random	4i-iid
r2-means	0.9758696600181044	Lenalidomide	random	4i-iid
mmd	0.0040792835844149	Lenalidomide	random	4i-iid
l2-means	0.321953147649765	Lenalidomide	random	4i-iid
r2-means	0.940028271736448	Lenalidomide	random	4i-iid
mmd	0.0049306037628355	Lenalidomide	random	4i-iid
l2-means	0.1930002868175506	Lenalidomide	random	4i-iid
r2-means	0.9610981685374288	Lenalidomide	random	4i-iid
mmd	0.0042416433834409	Lenalidomide	random	4i-iid
l2-means	0.4942456483840942	Lenalidomide	random	4i-iid
r2-means	0.8396614309423611	Lenalidomide	random	4i-iid
mmd	0.0067214521896141	Lenalidomide	random	4i-iid
l2-means	0.1995975077152252	Lenalidomide	random	4i-iid
r2-means	0.9602083047108744	Lenalidomide	random	4i-iid
mmd	0.0041943673124001	Lenalidomide	random	4i-iid
l2-means	0.3078343570232391	Lenalidomide	random	4i-iid
r2-means	0.901756632697928	Lenalidomide	random	4i-iid
mmd	0.0058147777266049	Lenalidomide	random	4i-iid
l2-means	0.575232207775116	Lenalidomide	identity	4i-iid
r2-means	0.7044026781568797	Lenalidomide	identity	4i-iid
mmd	0.0091884020816382	Lenalidomide	identity	4i-iid
l2-means	0.577818751335144	Lenalidomide	identity	4i-iid
r2-means	0.7960245376956305	Lenalidomide	identity	4i-iid
mmd	0.0068362780885126	Lenalidomide	identity	4i-iid
l2-means	0.4238617420196533	Lenalidomide	identity	4i-iid
r2-means	0.8035567374073681	Lenalidomide	identity	4i-iid
mmd	0.0059699902601067	Lenalidomide	identity	4i-iid
l2-means	0.396539568901062	Lenalidomide	identity	4i-iid
r2-means	0.8816337335821891	Lenalidomide	identity	4i-iid
mmd	0.0064260741504676	Lenalidomide	identity	4i-iid
l2-means	0.3647863864898681	Lenalidomide	identity	4i-iid
r2-means	0.8514084147641504	Lenalidomide	identity	4i-iid
mmd	0.0066118673479195	Lenalidomide	identity	4i-iid
l2-means	0.4816034734249115	Lenalidomide	identity	4i-iid
r2-means	0.779253490419617	Lenalidomide	identity	4i-iid
mmd	0.0064197486640705	Lenalidomide	identity	4i-iid
l2-means	0.3517399728298187	Lenalidomide	identity	4i-iid
r2-means	0.8638677478939683	Lenalidomide	identity	4i-iid
mmd	0.0063669059833404	Lenalidomide	identity	4i-iid
l2-means	0.4121438264846802	Lenalidomide	identity	4i-iid
r2-means	0.8383488898328758	Lenalidomide	identity	4i-iid
mmd	0.0071052441511892	Lenalidomide	identity	4i-iid
l2-means	0.4300885498523712	Lenalidomide	identity	4i-iid
r2-means	0.8306877025622998	Lenalidomide	identity	4i-iid
mmd	0.0069467180438414	Lenalidomide	identity	4i-iid
l2-means	0.6004695296287537	Lenalidomide	identity	4i-iid
r2-means	0.679751591614486	Lenalidomide	identity	4i-iid
mmd	0.0084260607995332	Lenalidomide	identity	4i-iid
l2-means	0.4468147754669189	Lenalidomide	scgen	4i-iid
r2-means	0.7799403478495541	Lenalidomide	scgen	4i-iid
mmd	0.0143516308657581	Lenalidomide	scgen	4i-iid
l2-means	0.4510760307312011	Lenalidomide	scgen	4i-iid
r2-means	0.8125547303946873	Lenalidomide	scgen	4i-iid
mmd	0.0161350688832408	Lenalidomide	scgen	4i-iid
l2-means	0.6146668195724487	Lenalidomide	scgen	4i-iid
r2-means	0.6406307469328172	Lenalidomide	scgen	4i-iid
mmd	0.0200632949687587	Lenalidomide	scgen	4i-iid
l2-means	0.4701152443885803	Lenalidomide	scgen	4i-iid
r2-means	0.7820425819441383	Lenalidomide	scgen	4i-iid
mmd	0.0164140490964155	Lenalidomide	scgen	4i-iid
l2-means	0.4517310261726379	Lenalidomide	scgen	4i-iid
r2-means	0.8127609767856939	Lenalidomide	scgen	4i-iid
mmd	0.0173175528988213	Lenalidomide	scgen	4i-iid
l2-means	0.4930638074874878	Lenalidomide	scgen	4i-iid
r2-means	0.7769163334927537	Lenalidomide	scgen	4i-iid
mmd	0.016065873009511	Lenalidomide	scgen	4i-iid
l2-means	0.4947837889194488	Lenalidomide	scgen	4i-iid
r2-means	0.7084233801198834	Lenalidomide	scgen	4i-iid
mmd	0.0177072879249089	Lenalidomide	scgen	4i-iid
l2-means	0.4664458036422729	Lenalidomide	scgen	4i-iid
r2-means	0.7950400387840832	Lenalidomide	scgen	4i-iid
mmd	0.015000920853563	Lenalidomide	scgen	4i-iid
l2-means	0.4859599173069	Lenalidomide	scgen	4i-iid
r2-means	0.7551380424223302	Lenalidomide	scgen	4i-iid
mmd	0.0137677252279991	Lenalidomide	scgen	4i-iid
l2-means	0.5294634103775024	Lenalidomide	scgen	4i-iid
r2-means	0.6637170458454364	Lenalidomide	scgen	4i-iid
mmd	0.0168276639589112	Lenalidomide	scgen	4i-iid
l2-means	0.4286216199398041	Lenalidomide	cae	4i-iid
r2-means	0.8034492929237337	Lenalidomide	cae	4i-iid
mmd	0.008616200742399	Lenalidomide	cae	4i-iid
l2-means	0.3357828259468078	Lenalidomide	cae	4i-iid
r2-means	0.8876519697812325	Lenalidomide	cae	4i-iid
mmd	0.0076806863822594	Lenalidomide	cae	4i-iid
l2-means	0.3758791089057922	Lenalidomide	cae	4i-iid
r2-means	0.8563206162285734	Lenalidomide	cae	4i-iid
mmd	0.0083094731884102	Lenalidomide	cae	4i-iid
l2-means	0.3679051697254181	Lenalidomide	cae	4i-iid
r2-means	0.8545629944120432	Lenalidomide	cae	4i-iid
mmd	0.0077117932890178	Lenalidomide	cae	4i-iid
l2-means	0.3631420433521271	Lenalidomide	cae	4i-iid
r2-means	0.8727515800468764	Lenalidomide	cae	4i-iid
mmd	0.0077329208476294	Lenalidomide	cae	4i-iid
l2-means	0.3637820780277252	Lenalidomide	cae	4i-iid
r2-means	0.9082814735733468	Lenalidomide	cae	4i-iid
mmd	0.008407022035526	Lenalidomide	cae	4i-iid
l2-means	0.4189860224723816	Lenalidomide	cae	4i-iid
r2-means	0.7970379114173048	Lenalidomide	cae	4i-iid
mmd	0.0079111403945034	Lenalidomide	cae	4i-iid
l2-means	0.6124535799026489	Lenalidomide	cae	4i-iid
r2-means	0.678518659719185	Lenalidomide	cae	4i-iid
mmd	0.0087951392665218	Lenalidomide	cae	4i-iid
l2-means	0.3424209654331207	Lenalidomide	cae	4i-iid
r2-means	0.9013807501305032	Lenalidomide	cae	4i-iid
mmd	0.0085014591136541	Lenalidomide	cae	4i-iid
l2-means	0.6476702690124512	Lenalidomide	cae	4i-iid
r2-means	0.5915834465839542	Lenalidomide	cae	4i-iid
mmd	0.0088340584755496	Lenalidomide	cae	4i-iid
l2-means	0.2493542432785034	Lenalidomide	cellot	4i-iid
r2-means	0.9447143733275932	Lenalidomide	cellot	4i-iid
mmd	0.0045444904446185	Lenalidomide	cellot	4i-iid
l2-means	0.2633235454559326	Lenalidomide	cellot	4i-iid
r2-means	0.9245110119276376	Lenalidomide	cellot	4i-iid
mmd	0.0048285102602358	Lenalidomide	cellot	4i-iid
l2-means	0.2482555955648422	Lenalidomide	cellot	4i-iid
r2-means	0.9458820478542822	Lenalidomide	cellot	4i-iid
mmd	0.0050974361090629	Lenalidomide	cellot	4i-iid
l2-means	0.2658208012580871	Lenalidomide	cellot	4i-iid
r2-means	0.9317419670016008	Lenalidomide	cellot	4i-iid
mmd	0.0051405520439163	Lenalidomide	cellot	4i-iid
l2-means	0.2374365627765655	Lenalidomide	cellot	4i-iid
r2-means	0.9411292827536484	Lenalidomide	cellot	4i-iid
mmd	0.0045735471130319	Lenalidomide	cellot	4i-iid
l2-means	0.2266163378953933	Lenalidomide	cellot	4i-iid
r2-means	0.945676123459838	Lenalidomide	cellot	4i-iid
mmd	0.0045856919977222	Lenalidomide	cellot	4i-iid
l2-means	0.2529651820659637	Lenalidomide	cellot	4i-iid
r2-means	0.9317657079717384	Lenalidomide	cellot	4i-iid
mmd	0.004397398927224	Lenalidomide	cellot	4i-iid
l2-means	0.2595183551311493	Lenalidomide	cellot	4i-iid
r2-means	0.9505917665723846	Lenalidomide	cellot	4i-iid
mmd	0.0043191224809606	Lenalidomide	cellot	4i-iid
l2-means	0.2312377393245697	Lenalidomide	cellot	4i-iid
r2-means	0.9453121173098408	Lenalidomide	cellot	4i-iid
mmd	0.0046959677658765	Lenalidomide	cellot	4i-iid
l2-means	0.3863729536533355	Lenalidomide	cellot	4i-iid
r2-means	0.8837807913146687	Lenalidomide	cellot	4i-iid
mmd	0.0055716013718142	Lenalidomide	cellot	4i-iid
l2-means	0.2467477619647979	Lenalidomide	average	4i-iid
r2-means	0.946690176313508	Lenalidomide	average	4i-iid
mmd	0.0050062498547515	Lenalidomide	average	4i-iid
l2-means	0.2308783531188964	Lenalidomide	average	4i-iid
r2-means	0.9489146163341708	Lenalidomide	average	4i-iid
mmd	0.0051260409004771	Lenalidomide	average	4i-iid
l2-means	0.3791480958461761	Lenalidomide	average	4i-iid
r2-means	0.9087720584343058	Lenalidomide	average	4i-iid
mmd	0.0065153437693606	Lenalidomide	average	4i-iid
l2-means	0.2712794840335846	Lenalidomide	average	4i-iid
r2-means	0.9205132338340368	Lenalidomide	average	4i-iid
mmd	0.0057605021617098	Lenalidomide	average	4i-iid
l2-means	0.2323624640703201	Lenalidomide	average	4i-iid
r2-means	0.9575541989259708	Lenalidomide	average	4i-iid
mmd	0.0047682737554373	Lenalidomide	average	4i-iid
l2-means	0.2435645163059234	Lenalidomide	average	4i-iid
r2-means	0.9553955457909068	Lenalidomide	average	4i-iid
mmd	0.0049667048931985	Lenalidomide	average	4i-iid
l2-means	0.1957648247480392	Lenalidomide	average	4i-iid
r2-means	0.9541349535740709	Lenalidomide	average	4i-iid
mmd	0.0049726253990388	Lenalidomide	average	4i-iid
l2-means	0.3323724269866943	Lenalidomide	average	4i-iid
r2-means	0.8902708209411567	Lenalidomide	average	4i-iid
mmd	0.0046901612624992	Lenalidomide	average	4i-iid
l2-means	0.2491046339273452	Lenalidomide	average	4i-iid
r2-means	0.9375810809525555	Lenalidomide	average	4i-iid
mmd	0.0054430701945125	Lenalidomide	average	4i-iid
l2-means	0.3147891759872436	Lenalidomide	average	4i-iid
r2-means	0.9117219416913592	Lenalidomide	average	4i-iid
mmd	0.0055383120701208	Lenalidomide	average	4i-iid
l2-means	2.5964930057525635	Lenalidomide	popalign	4i-iid
r2-means	0.808300160449371	Lenalidomide	popalign	4i-iid
mmd	0.1339410816379025	Lenalidomide	popalign	4i-iid
l2-means	3.37299919128418	Lenalidomide	popalign	4i-iid
r2-means	0.8623087431283598	Lenalidomide	popalign	4i-iid
mmd	0.1542947911701938	Lenalidomide	popalign	4i-iid
l2-means	3.35483980178833	Lenalidomide	popalign	4i-iid
r2-means	0.8103475632962118	Lenalidomide	popalign	4i-iid
mmd	0.1292322391913343	Lenalidomide	popalign	4i-iid
l2-means	2.7103960514068604	Lenalidomide	popalign	4i-iid
r2-means	0.8470595484182725	Lenalidomide	popalign	4i-iid
mmd	0.1508154962776861	Lenalidomide	popalign	4i-iid
l2-means	3.7265701293945312	Lenalidomide	popalign	4i-iid
r2-means	0.8546583931957695	Lenalidomide	popalign	4i-iid
mmd	0.1488605976984155	Lenalidomide	popalign	4i-iid
l2-means	2.2219812870025635	Lenalidomide	popalign	4i-iid
r2-means	0.8219788516413874	Lenalidomide	popalign	4i-iid
mmd	0.1461125475895552	Lenalidomide	popalign	4i-iid
l2-means	4.09011173248291	Lenalidomide	popalign	4i-iid
r2-means	0.839918545480099	Lenalidomide	popalign	4i-iid
mmd	0.1451864228210782	Lenalidomide	popalign	4i-iid
l2-means	3.30977463722229	Lenalidomide	popalign	4i-iid
r2-means	0.6689545100678099	Lenalidomide	popalign	4i-iid
mmd	0.1466336026668269	Lenalidomide	popalign	4i-iid
l2-means	1.8162065744400024	Lenalidomide	popalign	4i-iid
r2-means	0.88980080215563	Lenalidomide	popalign	4i-iid
mmd	0.1186157195166384	Lenalidomide	popalign	4i-iid
l2-means	2.646182060241699	Lenalidomide	popalign	4i-iid
r2-means	0.899821565896778	Lenalidomide	popalign	4i-iid
mmd	0.1269807972463141	Lenalidomide	popalign	4i-iid
l2-means	0.5321364402770996	Dasatinib	random	4i-iid
r2-means	0.9667123926762372	Dasatinib	random	4i-iid
mmd	0.0048729787014156	Dasatinib	random	4i-iid
l2-means	0.3409643471240997	Dasatinib	random	4i-iid
r2-means	0.987436496662064	Dasatinib	random	4i-iid
mmd	0.0044347213823994	Dasatinib	random	4i-iid
l2-means	0.3428739607334137	Dasatinib	random	4i-iid
r2-means	0.9848767055247708	Dasatinib	random	4i-iid
mmd	0.0043154889508105	Dasatinib	random	4i-iid
l2-means	0.252854973077774	Dasatinib	random	4i-iid
r2-means	0.9899625870982228	Dasatinib	random	4i-iid
mmd	0.0043151296533324	Dasatinib	random	4i-iid
l2-means	0.1723470538854599	Dasatinib	random	4i-iid
r2-means	0.9943704743162912	Dasatinib	random	4i-iid
mmd	0.0041848025206581	Dasatinib	random	4i-iid
l2-means	0.2237958312034607	Dasatinib	random	4i-iid
r2-means	0.99351042955006	Dasatinib	random	4i-iid
mmd	0.0040917175779486	Dasatinib	random	4i-iid
l2-means	0.3830247521400451	Dasatinib	random	4i-iid
r2-means	0.9796910424385116	Dasatinib	random	4i-iid
mmd	0.0045734746030893	Dasatinib	random	4i-iid
l2-means	0.1927301436662674	Dasatinib	random	4i-iid
r2-means	0.9934618576520304	Dasatinib	random	4i-iid
mmd	0.004194362639912	Dasatinib	random	4i-iid
l2-means	0.4468664824962616	Dasatinib	random	4i-iid
r2-means	0.9805083633428172	Dasatinib	random	4i-iid
mmd	0.0053219100683895	Dasatinib	random	4i-iid
l2-means	0.2471299767494201	Dasatinib	random	4i-iid
r2-means	0.9897004618012426	Dasatinib	random	4i-iid
mmd	0.0042542217187428	Dasatinib	random	4i-iid
l2-means	1.9686856269836424	Dasatinib	identity	4i-iid
r2-means	0.222044906317214	Dasatinib	identity	4i-iid
mmd	0.0296171780145698	Dasatinib	identity	4i-iid
l2-means	1.7166333198547363	Dasatinib	identity	4i-iid
r2-means	0.1659268448046369	Dasatinib	identity	4i-iid
mmd	0.0288002325151103	Dasatinib	identity	4i-iid
l2-means	1.920342206954956	Dasatinib	identity	4i-iid
r2-means	0.2180958481579317	Dasatinib	identity	4i-iid
mmd	0.0275149742557454	Dasatinib	identity	4i-iid
l2-means	2.031742811203003	Dasatinib	identity	4i-iid
r2-means	0.1497635205908897	Dasatinib	identity	4i-iid
mmd	0.030925881082332	Dasatinib	identity	4i-iid
l2-means	1.9221820831298828	Dasatinib	identity	4i-iid
r2-means	0.2490329793714384	Dasatinib	identity	4i-iid
mmd	0.0312709552794039	Dasatinib	identity	4i-iid
l2-means	2.01941442489624	Dasatinib	identity	4i-iid
r2-means	0.104057112852199	Dasatinib	identity	4i-iid
mmd	0.0299705929974402	Dasatinib	identity	4i-iid
l2-means	1.98310124874115	Dasatinib	identity	4i-iid
r2-means	-0.0703987244793841	Dasatinib	identity	4i-iid
mmd	0.0310540290195984	Dasatinib	identity	4i-iid
l2-means	2.0121071338653564	Dasatinib	identity	4i-iid
r2-means	0.1059144636148596	Dasatinib	identity	4i-iid
mmd	0.0295699906452591	Dasatinib	identity	4i-iid
l2-means	2.1404762268066406	Dasatinib	identity	4i-iid
r2-means	0.043536456556874	Dasatinib	identity	4i-iid
mmd	0.0319158130920891	Dasatinib	identity	4i-iid
l2-means	2.082740545272827	Dasatinib	identity	4i-iid
r2-means	-0.063071483950682	Dasatinib	identity	4i-iid
mmd	0.0288568051418224	Dasatinib	identity	4i-iid
l2-means	2.1527912616729736	Dasatinib	cae	4i-iid
r2-means	0.096914381886924	Dasatinib	cae	4i-iid
mmd	0.0371783457167339	Dasatinib	cae	4i-iid
l2-means	1.9671752452850344	Dasatinib	cae	4i-iid
r2-means	0.12731139914221	Dasatinib	cae	4i-iid
mmd	0.034542863997126	Dasatinib	cae	4i-iid
l2-means	1.94424057006836	Dasatinib	cae	4i-iid
r2-means	0.289957289778596	Dasatinib	cae	4i-iid
mmd	0.0308403580114782	Dasatinib	cae	4i-iid
l2-means	1.7531062364578247	Dasatinib	cae	4i-iid
r2-means	0.3196862675780373	Dasatinib	cae	4i-iid
mmd	0.0367104348100701	Dasatinib	cae	4i-iid
l2-means	1.865146517753601	Dasatinib	cae	4i-iid
r2-means	0.3449062994265481	Dasatinib	cae	4i-iid
mmd	0.031626919007258	Dasatinib	cae	4i-iid
l2-means	2.068190574645996	Dasatinib	cae	4i-iid
r2-means	0.1571713523438282	Dasatinib	cae	4i-iid
mmd	0.0354293706273529	Dasatinib	cae	4i-iid
l2-means	2.295738220214844	Dasatinib	cae	4i-iid
r2-means	0.1054199232872465	Dasatinib	cae	4i-iid
mmd	0.0389703016129203	Dasatinib	cae	4i-iid
l2-means	1.8032304048538208	Dasatinib	cae	4i-iid
r2-means	0.3842537889819467	Dasatinib	cae	4i-iid
mmd	0.0306955928716934	Dasatinib	cae	4i-iid
l2-means	2.012702226638794	Dasatinib	cae	4i-iid
r2-means	0.131112625690134	Dasatinib	cae	4i-iid
mmd	0.0368610094244058	Dasatinib	cae	4i-iid
l2-means	2.228588581085205	Dasatinib	cae	4i-iid
r2-means	0.0386364907511074	Dasatinib	cae	4i-iid
mmd	0.039358307500006	Dasatinib	cae	4i-iid
l2-means	1.010559320449829	Dasatinib	scgen	4i-iid
r2-means	0.8853018112044316	Dasatinib	scgen	4i-iid
mmd	0.1436001694560625	Dasatinib	scgen	4i-iid
l2-means	1.155402898788452	Dasatinib	scgen	4i-iid
r2-means	0.8694584817047124	Dasatinib	scgen	4i-iid
mmd	0.1529204728341717	Dasatinib	scgen	4i-iid
l2-means	1.2399156093597412	Dasatinib	scgen	4i-iid
r2-means	0.8594145477375242	Dasatinib	scgen	4i-iid
mmd	0.1493652123556106	Dasatinib	scgen	4i-iid
l2-means	0.991108536720276	Dasatinib	scgen	4i-iid
r2-means	0.8938952609966793	Dasatinib	scgen	4i-iid
mmd	0.1501095433839546	Dasatinib	scgen	4i-iid
l2-means	1.2280691862106323	Dasatinib	scgen	4i-iid
r2-means	0.8590785653741497	Dasatinib	scgen	4i-iid
mmd	0.1339324645331505	Dasatinib	scgen	4i-iid
l2-means	1.295406699180603	Dasatinib	scgen	4i-iid
r2-means	0.8571502345094255	Dasatinib	scgen	4i-iid
mmd	0.1381400818945543	Dasatinib	scgen	4i-iid
l2-means	1.0756616592407229	Dasatinib	scgen	4i-iid
r2-means	0.8808317164199813	Dasatinib	scgen	4i-iid
mmd	0.1411866555894234	Dasatinib	scgen	4i-iid
l2-means	1.370153307914734	Dasatinib	scgen	4i-iid
r2-means	0.8469199935835681	Dasatinib	scgen	4i-iid
mmd	0.1514305411103906	Dasatinib	scgen	4i-iid
l2-means	1.103893756866455	Dasatinib	scgen	4i-iid
r2-means	0.875983912520355	Dasatinib	scgen	4i-iid
mmd	0.1453026728867913	Dasatinib	scgen	4i-iid
l2-means	1.0378129482269287	Dasatinib	scgen	4i-iid
r2-means	0.9120694163253432	Dasatinib	scgen	4i-iid
mmd	0.152504053940102	Dasatinib	scgen	4i-iid
l2-means	0.3536379039287567	Dasatinib	cellot	4i-iid
r2-means	0.9891631322298362	Dasatinib	cellot	4i-iid
mmd	0.0064340008609173	Dasatinib	cellot	4i-iid
l2-means	0.8223122954368591	Dasatinib	cellot	4i-iid
r2-means	0.9559111753089632	Dasatinib	cellot	4i-iid
mmd	0.006044570124568	Dasatinib	cellot	4i-iid
l2-means	0.2700611650943756	Dasatinib	cellot	4i-iid
r2-means	0.987384325096702	Dasatinib	cellot	4i-iid
mmd	0.0063988391746681	Dasatinib	cellot	4i-iid
l2-means	0.5001333355903625	Dasatinib	cellot	4i-iid
r2-means	0.9674863457688344	Dasatinib	cellot	4i-iid
mmd	0.0065286953316979	Dasatinib	cellot	4i-iid
l2-means	0.4580249190330505	Dasatinib	cellot	4i-iid
r2-means	0.9621360238277524	Dasatinib	cellot	4i-iid
mmd	0.0070423882484215	Dasatinib	cellot	4i-iid
l2-means	1.0767862796783447	Dasatinib	cellot	4i-iid
r2-means	0.9200083815571676	Dasatinib	cellot	4i-iid
mmd	0.0078176219512613	Dasatinib	cellot	4i-iid
l2-means	0.6278680562973022	Dasatinib	cellot	4i-iid
r2-means	0.9522548265200192	Dasatinib	cellot	4i-iid
mmd	0.0073482769187194	Dasatinib	cellot	4i-iid
l2-means	0.3635146021842956	Dasatinib	cellot	4i-iid
r2-means	0.9827614578450956	Dasatinib	cellot	4i-iid
mmd	0.0058544413641766	Dasatinib	cellot	4i-iid
l2-means	0.3970822393894195	Dasatinib	cellot	4i-iid
r2-means	0.9847578420917936	Dasatinib	cellot	4i-iid
mmd	0.0061604128754015	Dasatinib	cellot	4i-iid
l2-means	0.3617681860923767	Dasatinib	cellot	4i-iid
r2-means	0.989052170763827	Dasatinib	cellot	4i-iid
mmd	0.0054081874762937	Dasatinib	cellot	4i-iid
l2-means	0.2916375994682312	Dasatinib	average	4i-iid
r2-means	0.984817993723283	Dasatinib	average	4i-iid
mmd	0.0443712208437052	Dasatinib	average	4i-iid
l2-means	0.4292818009853363	Dasatinib	average	4i-iid
r2-means	0.9862636636456548	Dasatinib	average	4i-iid
mmd	0.0440492275445907	Dasatinib	average	4i-iid
l2-means	0.4148606359958648	Dasatinib	average	4i-iid
r2-means	0.9786846496076602	Dasatinib	average	4i-iid
mmd	0.0399392856157372	Dasatinib	average	4i-iid
l2-means	0.666172444820404	Dasatinib	average	4i-iid
r2-means	0.9418192265733728	Dasatinib	average	4i-iid
mmd	0.0423871524968051	Dasatinib	average	4i-iid
l2-means	0.2490203231573104	Dasatinib	average	4i-iid
r2-means	0.9888832142553278	Dasatinib	average	4i-iid
mmd	0.0423662146156282	Dasatinib	average	4i-iid
l2-means	0.3876834213733673	Dasatinib	average	4i-iid
r2-means	0.9893545845835676	Dasatinib	average	4i-iid
mmd	0.0402920278610115	Dasatinib	average	4i-iid
l2-means	0.3993434011936188	Dasatinib	average	4i-iid
r2-means	0.9891122057266788	Dasatinib	average	4i-iid
mmd	0.0399995138549572	Dasatinib	average	4i-iid
l2-means	0.3239502608776092	Dasatinib	average	4i-iid
r2-means	0.9854718316226202	Dasatinib	average	4i-iid
mmd	0.0429950678915407	Dasatinib	average	4i-iid
l2-means	0.3124255836009979	Dasatinib	average	4i-iid
r2-means	0.9844479847682328	Dasatinib	average	4i-iid
mmd	0.046097454316011	Dasatinib	average	4i-iid
l2-means	0.2779856920242309	Dasatinib	average	4i-iid
r2-means	0.9863723428727385	Dasatinib	average	4i-iid
mmd	0.0416803148666979	Dasatinib	average	4i-iid
l2-means	17.003080368041992	Dasatinib	popalign	4i-iid
r2-means	0.206909495997657	Dasatinib	popalign	4i-iid
mmd	0.278842208065352	Dasatinib	popalign	4i-iid
l2-means	9.903624534606934	Dasatinib	popalign	4i-iid
r2-means	0.1605134393292212	Dasatinib	popalign	4i-iid
mmd	0.2733427356289374	Dasatinib	popalign	4i-iid
l2-means	12.17951488494873	Dasatinib	popalign	4i-iid
r2-means	0.0594636762688537	Dasatinib	popalign	4i-iid
mmd	0.2756512681374326	Dasatinib	popalign	4i-iid
l2-means	13.793449401855469	Dasatinib	popalign	4i-iid
r2-means	0.3048400895941547	Dasatinib	popalign	4i-iid
mmd	0.2834669143828164	Dasatinib	popalign	4i-iid
l2-means	18.14530563354492	Dasatinib	popalign	4i-iid
r2-means	0.1558958919796111	Dasatinib	popalign	4i-iid
mmd	0.2727433869338123	Dasatinib	popalign	4i-iid
l2-means	15.212502479553224	Dasatinib	popalign	4i-iid
r2-means	0.30769874149278	Dasatinib	popalign	4i-iid
mmd	0.327779812087913	Dasatinib	popalign	4i-iid
l2-means	18.29543685913086	Dasatinib	popalign	4i-iid
r2-means	0.2077241159121715	Dasatinib	popalign	4i-iid
mmd	0.2836030461947998	Dasatinib	popalign	4i-iid
l2-means	21.256500244140625	Dasatinib	popalign	4i-iid
r2-means	0.1354878036941144	Dasatinib	popalign	4i-iid
mmd	0.2953023761309978	Dasatinib	popalign	4i-iid
l2-means	11.592629432678224	Dasatinib	popalign	4i-iid
r2-means	0.0300152622332314	Dasatinib	popalign	4i-iid
mmd	0.2910070061712078	Dasatinib	popalign	4i-iid
l2-means	14.72290325164795	Dasatinib	popalign	4i-iid
r2-means	-0.0230307830129395	Dasatinib	popalign	4i-iid
mmd	0.286525795019553	Dasatinib	popalign	4i-iid
l2-means	0.3854042291641235	Poma+Carf+Dexa	random	4i-iid
r2-means	0.9716478486308971	Poma+Carf+Dexa	random	4i-iid
mmd	0.005568527832188	Poma+Carf+Dexa	random	4i-iid
l2-means	0.3051568865776062	Poma+Carf+Dexa	random	4i-iid
r2-means	0.9861239889271632	Poma+Carf+Dexa	random	4i-iid
mmd	0.0050011509584433	Poma+Carf+Dexa	random	4i-iid
l2-means	0.3632344007492065	Poma+Carf+Dexa	random	4i-iid
r2-means	0.9786332014611422	Poma+Carf+Dexa	random	4i-iid
mmd	0.0047888783718801	Poma+Carf+Dexa	random	4i-iid
l2-means	0.2819260060787201	Poma+Carf+Dexa	random	4i-iid
r2-means	0.9852031229086337	Poma+Carf+Dexa	random	4i-iid
mmd	0.0052708183501255	Poma+Carf+Dexa	random	4i-iid
l2-means	0.3214378356933594	Poma+Carf+Dexa	random	4i-iid
r2-means	0.9883354915905944	Poma+Carf+Dexa	random	4i-iid
mmd	0.0045448224122668	Poma+Carf+Dexa	random	4i-iid
l2-means	0.3956518173217773	Poma+Carf+Dexa	random	4i-iid
r2-means	0.9815628886214516	Poma+Carf+Dexa	random	4i-iid
mmd	0.0051246814332318	Poma+Carf+Dexa	random	4i-iid
l2-means	0.2386370152235031	Poma+Carf+Dexa	random	4i-iid
r2-means	0.9890398542546298	Poma+Carf+Dexa	random	4i-iid
mmd	0.0046496303018653	Poma+Carf+Dexa	random	4i-iid
l2-means	0.6300832033157349	Poma+Carf+Dexa	random	4i-iid
r2-means	0.9365548010517262	Poma+Carf+Dexa	random	4i-iid
mmd	0.0054539011568306	Poma+Carf+Dexa	random	4i-iid
l2-means	0.8280867338180542	Poma+Carf+Dexa	random	4i-iid
r2-means	0.9188101364566952	Poma+Carf+Dexa	random	4i-iid
mmd	0.0066102250683053	Poma+Carf+Dexa	random	4i-iid
l2-means	0.4617980420589447	Poma+Carf+Dexa	random	4i-iid
r2-means	0.9744671399927342	Poma+Carf+Dexa	random	4i-iid
mmd	0.0051015675442022	Poma+Carf+Dexa	random	4i-iid
l2-means	1.6785238981246948	Poma+Carf+Dexa	identity	4i-iid
r2-means	-0.1590392301799518	Poma+Carf+Dexa	identity	4i-iid
mmd	0.0445466288551719	Poma+Carf+Dexa	identity	4i-iid
l2-means	1.7894556522369385	Poma+Carf+Dexa	identity	4i-iid
r2-means	-0.0545899662746106	Poma+Carf+Dexa	identity	4i-iid
mmd	0.04170484269218	Poma+Carf+Dexa	identity	4i-iid
l2-means	1.720905900001526	Poma+Carf+Dexa	identity	4i-iid
r2-means	0.0162396007029698	Poma+Carf+Dexa	identity	4i-iid
mmd	0.0395092988194926	Poma+Carf+Dexa	identity	4i-iid
l2-means	1.7786365747451782	Poma+Carf+Dexa	identity	4i-iid
r2-means	-0.0794416856429794	Poma+Carf+Dexa	identity	4i-iid
mmd	0.0454764670515911	Poma+Carf+Dexa	identity	4i-iid
l2-means	1.6263728141784668	Poma+Carf+Dexa	identity	4i-iid
r2-means	-0.0140339319882274	Poma+Carf+Dexa	identity	4i-iid
mmd	0.0401507489979686	Poma+Carf+Dexa	identity	4i-iid
l2-means	2.0420925617218018	Poma+Carf+Dexa	identity	4i-iid
r2-means	-0.2463801448816193	Poma+Carf+Dexa	identity	4i-iid
mmd	0.0504181302482545	Poma+Carf+Dexa	identity	4i-iid
l2-means	1.720133900642395	Poma+Carf+Dexa	identity	4i-iid
r2-means	0.0045992064367403	Poma+Carf+Dexa	identity	4i-iid
mmd	0.0426518980941025	Poma+Carf+Dexa	identity	4i-iid
l2-means	1.9024375677108765	Poma+Carf+Dexa	identity	4i-iid
r2-means	-0.1183989554876013	Poma+Carf+Dexa	identity	4i-iid
mmd	0.0462515458408218	Poma+Carf+Dexa	identity	4i-iid
l2-means	1.828580498695373	Poma+Carf+Dexa	identity	4i-iid
r2-means	-0.1188047235206904	Poma+Carf+Dexa	identity	4i-iid
mmd	0.044678706422184	Poma+Carf+Dexa	identity	4i-iid
l2-means	1.9243481159210205	Poma+Carf+Dexa	identity	4i-iid
r2-means	-0.1471993763850249	Poma+Carf+Dexa	identity	4i-iid
mmd	0.0461491496882621	Poma+Carf+Dexa	identity	4i-iid
l2-means	1.336975336074829	Poma+Carf+Dexa	scgen	4i-iid
r2-means	0.7554888210006256	Poma+Carf+Dexa	scgen	4i-iid
mmd	0.0672293263835331	Poma+Carf+Dexa	scgen	4i-iid
l2-means	1.3427684307098389	Poma+Carf+Dexa	scgen	4i-iid
r2-means	0.7532450648984794	Poma+Carf+Dexa	scgen	4i-iid
mmd	0.0665528325399182	Poma+Carf+Dexa	scgen	4i-iid
l2-means	1.025378942489624	Poma+Carf+Dexa	scgen	4i-iid
r2-means	0.8706577943909519	Poma+Carf+Dexa	scgen	4i-iid
mmd	0.0610367123607989	Poma+Carf+Dexa	scgen	4i-iid
l2-means	1.248213768005371	Poma+Carf+Dexa	scgen	4i-iid
r2-means	0.7907295277278449	Poma+Carf+Dexa	scgen	4i-iid
mmd	0.0652794514712778	Poma+Carf+Dexa	scgen	4i-iid
l2-means	1.224949836730957	Poma+Carf+Dexa	scgen	4i-iid
r2-means	0.8328834938548092	Poma+Carf+Dexa	scgen	4i-iid
mmd	0.065582692721825	Poma+Carf+Dexa	scgen	4i-iid
l2-means	1.350303053855896	Poma+Carf+Dexa	scgen	4i-iid
r2-means	0.7765263246262917	Poma+Carf+Dexa	scgen	4i-iid
mmd	0.0748822688991456	Poma+Carf+Dexa	scgen	4i-iid
l2-means	1.297392725944519	Poma+Carf+Dexa	scgen	4i-iid
r2-means	0.7625637900157277	Poma+Carf+Dexa	scgen	4i-iid
mmd	0.0663565969685565	Poma+Carf+Dexa	scgen	4i-iid
l2-means	1.361219882965088	Poma+Carf+Dexa	scgen	4i-iid
r2-means	0.763799864337183	Poma+Carf+Dexa	scgen	4i-iid
mmd	0.0729407486896135	Poma+Carf+Dexa	scgen	4i-iid
l2-means	1.101807713508606	Poma+Carf+Dexa	scgen	4i-iid
r2-means	0.835870614467904	Poma+Carf+Dexa	scgen	4i-iid
mmd	0.0617105123355183	Poma+Carf+Dexa	scgen	4i-iid
l2-means	1.2994225025177002	Poma+Carf+Dexa	scgen	4i-iid
r2-means	0.7769232695600871	Poma+Carf+Dexa	scgen	4i-iid
mmd	0.0665487610399031	Poma+Carf+Dexa	scgen	4i-iid
l2-means	0.2618291974067688	Poma+Carf+Dexa	cellot	4i-iid
r2-means	0.9869745684909392	Poma+Carf+Dexa	cellot	4i-iid
mmd	0.0056210258073171	Poma+Carf+Dexa	cellot	4i-iid
l2-means	0.6385965943336487	Poma+Carf+Dexa	cellot	4i-iid
r2-means	0.9467471541720592	Poma+Carf+Dexa	cellot	4i-iid
mmd	0.0064010978581559	Poma+Carf+Dexa	cellot	4i-iid
l2-means	0.3329084813594818	Poma+Carf+Dexa	cellot	4i-iid
r2-means	0.977262746573629	Poma+Carf+Dexa	cellot	4i-iid
mmd	0.0053548531965665	Poma+Carf+Dexa	cellot	4i-iid
l2-means	0.4403481781482696	Poma+Carf+Dexa	cellot	4i-iid
r2-means	0.974683378566138	Poma+Carf+Dexa	cellot	4i-iid
mmd	0.0058210981643389	Poma+Carf+Dexa	cellot	4i-iid
l2-means	0.4745590984821319	Poma+Carf+Dexa	cellot	4i-iid
r2-means	0.9702502256268116	Poma+Carf+Dexa	cellot	4i-iid
mmd	0.0056977306980903	Poma+Carf+Dexa	cellot	4i-iid
l2-means	0.3682385683059692	Poma+Carf+Dexa	cellot	4i-iid
r2-means	0.9793778026313036	Poma+Carf+Dexa	cellot	4i-iid
mmd	0.005456827053205	Poma+Carf+Dexa	cellot	4i-iid
l2-means	0.3415800034999847	Poma+Carf+Dexa	cellot	4i-iid
r2-means	0.9794494904575288	Poma+Carf+Dexa	cellot	4i-iid
mmd	0.005387084790165	Poma+Carf+Dexa	cellot	4i-iid
l2-means	0.4367959201335907	Poma+Carf+Dexa	cellot	4i-iid
r2-means	0.9771404723285292	Poma+Carf+Dexa	cellot	4i-iid
mmd	0.0060170649885749	Poma+Carf+Dexa	cellot	4i-iid
l2-means	0.289595752954483	Poma+Carf+Dexa	cellot	4i-iid
r2-means	0.9854807884755016	Poma+Carf+Dexa	cellot	4i-iid
mmd	0.0058695483934068	Poma+Carf+Dexa	cellot	4i-iid
l2-means	0.3233564794063568	Poma+Carf+Dexa	cellot	4i-iid
r2-means	0.9821856650387276	Poma+Carf+Dexa	cellot	4i-iid
mmd	0.005273579426033	Poma+Carf+Dexa	cellot	4i-iid
l2-means	1.7256962060928345	Poma+Carf+Dexa	cae	4i-iid
r2-means	0.4630007280833878	Poma+Carf+Dexa	cae	4i-iid
mmd	0.0520235860148132	Poma+Carf+Dexa	cae	4i-iid
l2-means	1.6009656190872192	Poma+Carf+Dexa	cae	4i-iid
r2-means	0.4825619843920148	Poma+Carf+Dexa	cae	4i-iid
mmd	0.0447477056677166	Poma+Carf+Dexa	cae	4i-iid
l2-means	1.6871048212051392	Poma+Carf+Dexa	cae	4i-iid
r2-means	0.4240966384473134	Poma+Carf+Dexa	cae	4i-iid
mmd	0.048250230387444	Poma+Carf+Dexa	cae	4i-iid
l2-means	1.6942729949951172	Poma+Carf+Dexa	cae	4i-iid
r2-means	0.4491549050061639	Poma+Carf+Dexa	cae	4i-iid
mmd	0.0474506992152697	Poma+Carf+Dexa	cae	4i-iid
l2-means	1.791295289993286	Poma+Carf+Dexa	cae	4i-iid
r2-means	0.4188760492780129	Poma+Carf+Dexa	cae	4i-iid
mmd	0.04810082197587	Poma+Carf+Dexa	cae	4i-iid
l2-means	1.4938297271728516	Poma+Carf+Dexa	cae	4i-iid
r2-means	0.5216368406555975	Poma+Carf+Dexa	cae	4i-iid
mmd	0.0404309996339873	Poma+Carf+Dexa	cae	4i-iid
l2-means	1.5058659315109253	Poma+Carf+Dexa	cae	4i-iid
r2-means	0.5179118820033466	Poma+Carf+Dexa	cae	4i-iid
mmd	0.0356843872279125	Poma+Carf+Dexa	cae	4i-iid
l2-means	1.845699429512024	Poma+Carf+Dexa	cae	4i-iid
r2-means	0.3991126541698684	Poma+Carf+Dexa	cae	4i-iid
mmd	0.0474030613115292	Poma+Carf+Dexa	cae	4i-iid
l2-means	1.475038766860962	Poma+Carf+Dexa	cae	4i-iid
r2-means	0.499881003907957	Poma+Carf+Dexa	cae	4i-iid
mmd	0.0426451195545166	Poma+Carf+Dexa	cae	4i-iid
l2-means	1.6203558444976809	Poma+Carf+Dexa	cae	4i-iid
r2-means	0.4514183906564961	Poma+Carf+Dexa	cae	4i-iid
mmd	0.0456324072744291	Poma+Carf+Dexa	cae	4i-iid
l2-means	0.3474478125572204	Poma+Carf+Dexa	average	4i-iid
r2-means	0.9780729440686294	Poma+Carf+Dexa	average	4i-iid
mmd	0.0235331510106474	Poma+Carf+Dexa	average	4i-iid
l2-means	0.3999616205692291	Poma+Carf+Dexa	average	4i-iid
r2-means	0.974976964487994	Poma+Carf+Dexa	average	4i-iid
mmd	0.0216264009409716	Poma+Carf+Dexa	average	4i-iid
l2-means	0.5559680461883545	Poma+Carf+Dexa	average	4i-iid
r2-means	0.9468813165641932	Poma+Carf+Dexa	average	4i-iid
mmd	0.0251897048721817	Poma+Carf+Dexa	average	4i-iid
l2-means	0.6138672828674316	Poma+Carf+Dexa	average	4i-iid
r2-means	0.9469333531315948	Poma+Carf+Dexa	average	4i-iid
mmd	0.0217566217908576	Poma+Carf+Dexa	average	4i-iid
l2-means	0.4971641302108764	Poma+Carf+Dexa	average	4i-iid
r2-means	0.9712860325695936	Poma+Carf+Dexa	average	4i-iid
mmd	0.0248348678053226	Poma+Carf+Dexa	average	4i-iid
l2-means	0.302345335483551	Poma+Carf+Dexa	average	4i-iid
r2-means	0.9810166024502912	Poma+Carf+Dexa	average	4i-iid
mmd	0.025831066045111	Poma+Carf+Dexa	average	4i-iid
l2-means	0.3344534635543823	Poma+Carf+Dexa	average	4i-iid
r2-means	0.9812143200353636	Poma+Carf+Dexa	average	4i-iid
mmd	0.0277588201488156	Poma+Carf+Dexa	average	4i-iid
l2-means	0.3195703029632568	Poma+Carf+Dexa	average	4i-iid
r2-means	0.9792161992410816	Poma+Carf+Dexa	average	4i-iid
mmd	0.0251731404054833	Poma+Carf+Dexa	average	4i-iid
l2-means	0.2135528177022934	Poma+Carf+Dexa	average	4i-iid
r2-means	0.9910934503905732	Poma+Carf+Dexa	average	4i-iid
mmd	0.0237892989803166	Poma+Carf+Dexa	average	4i-iid
l2-means	0.6441745758056641	Poma+Carf+Dexa	average	4i-iid
r2-means	0.9416799556185296	Poma+Carf+Dexa	average	4i-iid
mmd	0.0247568524679425	Poma+Carf+Dexa	average	4i-iid
l2-means	9.542288780212402	Poma+Carf+Dexa	popalign	4i-iid
r2-means	-0.1748686353080654	Poma+Carf+Dexa	popalign	4i-iid
mmd	0.2587888196166919	Poma+Carf+Dexa	popalign	4i-iid
l2-means	13.623812675476074	Poma+Carf+Dexa	popalign	4i-iid
r2-means	-0.1747655413488365	Poma+Carf+Dexa	popalign	4i-iid
mmd	0.2452065306968732	Poma+Carf+Dexa	popalign	4i-iid
l2-means	13.51754093170166	Poma+Carf+Dexa	popalign	4i-iid
r2-means	-0.1361665306176745	Poma+Carf+Dexa	popalign	4i-iid
mmd	0.269660687285393	Poma+Carf+Dexa	popalign	4i-iid
l2-means	8.382105827331543	Poma+Carf+Dexa	popalign	4i-iid
r2-means	-0.1087876383466407	Poma+Carf+Dexa	popalign	4i-iid
mmd	0.2465058328034572	Poma+Carf+Dexa	popalign	4i-iid
l2-means	17.20901107788086	Poma+Carf+Dexa	popalign	4i-iid
r2-means	-0.1157648162211501	Poma+Carf+Dexa	popalign	4i-iid
mmd	0.246000547427235	Poma+Carf+Dexa	popalign	4i-iid
l2-means	11.514387130737305	Poma+Carf+Dexa	popalign	4i-iid
r2-means	-0.0905985490990398	Poma+Carf+Dexa	popalign	4i-iid
mmd	0.2655369434114425	Poma+Carf+Dexa	popalign	4i-iid
l2-means	12.005945205688477	Poma+Carf+Dexa	popalign	4i-iid
r2-means	-0.1543856447484979	Poma+Carf+Dexa	popalign	4i-iid
mmd	0.2336512279431931	Poma+Carf+Dexa	popalign	4i-iid
l2-means	11.46353244781494	Poma+Carf+Dexa	popalign	4i-iid
r2-means	-0.1113123141410202	Poma+Carf+Dexa	popalign	4i-iid
mmd	0.2437969847583192	Poma+Carf+Dexa	popalign	4i-iid
l2-means	12.865585327148438	Poma+Carf+Dexa	popalign	4i-iid
r2-means	-0.048934487553617	Poma+Carf+Dexa	popalign	4i-iid
mmd	0.2353898423205624	Poma+Carf+Dexa	popalign	4i-iid
l2-means	9.054431915283203	Poma+Carf+Dexa	popalign	4i-iid
r2-means	-0.2083807479307839	Poma+Carf+Dexa	popalign	4i-iid
mmd	0.2470998959846807	Poma+Carf+Dexa	popalign	4i-iid
l2-means	0.1946035623550415	Midostaurin	random	4i-iid
r2-means	0.9890898500360756	Midostaurin	random	4i-iid
mmd	0.0042023345568486	Midostaurin	random	4i-iid
l2-means	0.2574855387210846	Midostaurin	random	4i-iid
r2-means	0.9814382394767548	Midostaurin	random	4i-iid
mmd	0.0050884966672128	Midostaurin	random	4i-iid
l2-means	0.2376308739185333	Midostaurin	random	4i-iid
r2-means	0.9811659551153956	Midostaurin	random	4i-iid
mmd	0.0048781975658675	Midostaurin	random	4i-iid
l2-means	0.2466718703508377	Midostaurin	random	4i-iid
r2-means	0.9859618720136256	Midostaurin	random	4i-iid
mmd	0.0046266983970599	Midostaurin	random	4i-iid
l2-means	0.2626997828483581	Midostaurin	random	4i-iid
r2-means	0.9786699057711674	Midostaurin	random	4i-iid
mmd	0.0046659869840186	Midostaurin	random	4i-iid
l2-means	0.2241024076938629	Midostaurin	random	4i-iid
r2-means	0.9849839952541718	Midostaurin	random	4i-iid
mmd	0.0042880369824752	Midostaurin	random	4i-iid
l2-means	0.1759841740131378	Midostaurin	random	4i-iid
r2-means	0.9901369439700732	Midostaurin	random	4i-iid
mmd	0.0042312849696713	Midostaurin	random	4i-iid
l2-means	0.2089260518550872	Midostaurin	random	4i-iid
r2-means	0.9900796497955372	Midostaurin	random	4i-iid
mmd	0.0044231223471228	Midostaurin	random	4i-iid
l2-means	0.1780310422182083	Midostaurin	random	4i-iid
r2-means	0.9912452388290204	Midostaurin	random	4i-iid
mmd	0.0039291108170505	Midostaurin	random	4i-iid
l2-means	0.1436440646648407	Midostaurin	random	4i-iid
r2-means	0.992709935999779	Midostaurin	random	4i-iid
mmd	0.0039106677448512	Midostaurin	random	4i-iid
l2-means	0.8172777891159058	Midostaurin	identity	4i-iid
r2-means	0.7784745041107148	Midostaurin	identity	4i-iid
mmd	0.0229451826145242	Midostaurin	identity	4i-iid
l2-means	0.8843376040458679	Midostaurin	identity	4i-iid
r2-means	0.7384107586652403	Midostaurin	identity	4i-iid
mmd	0.0201433260325291	Midostaurin	identity	4i-iid
l2-means	0.8035956621170044	Midostaurin	identity	4i-iid
r2-means	0.7746049189252454	Midostaurin	identity	4i-iid
mmd	0.0187333577818367	Midostaurin	identity	4i-iid
l2-means	1.0433732271194458	Midostaurin	identity	4i-iid
r2-means	0.5968358020405473	Midostaurin	identity	4i-iid
mmd	0.0228540198830762	Midostaurin	identity	4i-iid
l2-means	0.8982746005058289	Midostaurin	identity	4i-iid
r2-means	0.7715858868948862	Midostaurin	identity	4i-iid
mmd	0.0225351577677741	Midostaurin	identity	4i-iid
l2-means	0.8198482990264893	Midostaurin	identity	4i-iid
r2-means	0.8235099090804088	Midostaurin	identity	4i-iid
mmd	0.0217737413191696	Midostaurin	identity	4i-iid
l2-means	0.9114820957183838	Midostaurin	identity	4i-iid
r2-means	0.750529139334626	Midostaurin	identity	4i-iid
mmd	0.0201474958408311	Midostaurin	identity	4i-iid
l2-means	0.7973230481147766	Midostaurin	identity	4i-iid
r2-means	0.79493527162645	Midostaurin	identity	4i-iid
mmd	0.0198521970613501	Midostaurin	identity	4i-iid
l2-means	0.8471280932426453	Midostaurin	identity	4i-iid
r2-means	0.7822460718594035	Midostaurin	identity	4i-iid
mmd	0.0190078063740901	Midostaurin	identity	4i-iid
l2-means	0.8248981833457947	Midostaurin	identity	4i-iid
r2-means	0.8111276462831453	Midostaurin	identity	4i-iid
mmd	0.0187429058265718	Midostaurin	identity	4i-iid
l2-means	0.6327269673347473	Midostaurin	scgen	4i-iid
r2-means	0.8742313464160952	Midostaurin	scgen	4i-iid
mmd	0.0165566995160043	Midostaurin	scgen	4i-iid
l2-means	0.4988135695457458	Midostaurin	scgen	4i-iid
r2-means	0.9171975903444484	Midostaurin	scgen	4i-iid
mmd	0.0205223208949428	Midostaurin	scgen	4i-iid
l2-means	0.6007607579231262	Midostaurin	scgen	4i-iid
r2-means	0.8840272811748615	Midostaurin	scgen	4i-iid
mmd	0.020984956635184	Midostaurin	scgen	4i-iid
l2-means	0.4660170674324035	Midostaurin	scgen	4i-iid
r2-means	0.92776072319491	Midostaurin	scgen	4i-iid
mmd	0.0174629601775995	Midostaurin	scgen	4i-iid
l2-means	0.5506777167320251	Midostaurin	scgen	4i-iid
r2-means	0.9104212898915752	Midostaurin	scgen	4i-iid
mmd	0.0163774548290166	Midostaurin	scgen	4i-iid
l2-means	0.4387399554252624	Midostaurin	scgen	4i-iid
r2-means	0.926449459353903	Midostaurin	scgen	4i-iid
mmd	0.020922782871803	Midostaurin	scgen	4i-iid
l2-means	0.4945708811283111	Midostaurin	scgen	4i-iid
r2-means	0.9224286927186292	Midostaurin	scgen	4i-iid
mmd	0.0184033603584885	Midostaurin	scgen	4i-iid
l2-means	0.5229647755622864	Midostaurin	scgen	4i-iid
r2-means	0.9106703724824202	Midostaurin	scgen	4i-iid
mmd	0.0193509288074119	Midostaurin	scgen	4i-iid
l2-means	0.4837292432785034	Midostaurin	scgen	4i-iid
r2-means	0.934496803032114	Midostaurin	scgen	4i-iid
mmd	0.0180182082813189	Midostaurin	scgen	4i-iid
l2-means	0.4332163631916046	Midostaurin	scgen	4i-iid
r2-means	0.9325594564175924	Midostaurin	scgen	4i-iid
mmd	0.0174650486207247	Midostaurin	scgen	4i-iid
l2-means	0.3097675740718841	Midostaurin	cellot	4i-iid
r2-means	0.9771677040421742	Midostaurin	cellot	4i-iid
mmd	0.0061317327053347	Midostaurin	cellot	4i-iid
l2-means	0.1779911071062088	Midostaurin	cellot	4i-iid
r2-means	0.9884870021095228	Midostaurin	cellot	4i-iid
mmd	0.0043844566930692	Midostaurin	cellot	4i-iid
l2-means	0.3894430696964264	Midostaurin	cellot	4i-iid
r2-means	0.952581229643283	Midostaurin	cellot	4i-iid
mmd	0.0049416817033306	Midostaurin	cellot	4i-iid
l2-means	0.1905650049448013	Midostaurin	cellot	4i-iid
r2-means	0.9872267794727442	Midostaurin	cellot	4i-iid
mmd	0.0050226705710747	Midostaurin	cellot	4i-iid
l2-means	0.196142166852951	Midostaurin	cellot	4i-iid
r2-means	0.990384919425194	Midostaurin	cellot	4i-iid
mmd	0.0055758676849563	Midostaurin	cellot	4i-iid
l2-means	0.2451654225587844	Midostaurin	cellot	4i-iid
r2-means	0.9781070126072612	Midostaurin	cellot	4i-iid
mmd	0.0044938057243098	Midostaurin	cellot	4i-iid
l2-means	0.4372255206108093	Midostaurin	cellot	4i-iid
r2-means	0.9389660540498396	Midostaurin	cellot	4i-iid
mmd	0.0064313248310736	Midostaurin	cellot	4i-iid
l2-means	0.2111138701438903	Midostaurin	cellot	4i-iid
r2-means	0.9836177809446818	Midostaurin	cellot	4i-iid
mmd	0.0045272852060111	Midostaurin	cellot	4i-iid
l2-means	0.2059710770845413	Midostaurin	cellot	4i-iid
r2-means	0.988158937492999	Midostaurin	cellot	4i-iid
mmd	0.0043365832952576	Midostaurin	cellot	4i-iid
l2-means	0.3279870450496673	Midostaurin	cellot	4i-iid
r2-means	0.9674695119769138	Midostaurin	cellot	4i-iid
mmd	0.0050604020972286	Midostaurin	cellot	4i-iid
l2-means	0.6284334063529968	Midostaurin	cae	4i-iid
r2-means	0.920610091793742	Midostaurin	cae	4i-iid
mmd	0.0174628133895248	Midostaurin	cae	4i-iid
l2-means	0.6714060306549072	Midostaurin	cae	4i-iid
r2-means	0.9184084754100844	Midostaurin	cae	4i-iid
mmd	0.0160187205151123	Midostaurin	cae	4i-iid
l2-means	0.4990779459476471	Midostaurin	cae	4i-iid
r2-means	0.9394743068920072	Midostaurin	cae	4i-iid
mmd	0.0128976606056221	Midostaurin	cae	4i-iid
l2-means	0.568573534488678	Midostaurin	cae	4i-iid
r2-means	0.93685895003827	Midostaurin	cae	4i-iid
mmd	0.0138362929276809	Midostaurin	cae	4i-iid
l2-means	0.5962540507316589	Midostaurin	cae	4i-iid
r2-means	0.8759576062993034	Midostaurin	cae	4i-iid
mmd	0.0166682529485115	Midostaurin	cae	4i-iid
l2-means	0.4726701080799103	Midostaurin	cae	4i-iid
r2-means	0.9394695538826378	Midostaurin	cae	4i-iid
mmd	0.0149302410882819	Midostaurin	cae	4i-iid
l2-means	0.5199806690216064	Midostaurin	cae	4i-iid
r2-means	0.909734235506346	Midostaurin	cae	4i-iid
mmd	0.0131414002314068	Midostaurin	cae	4i-iid
l2-means	0.4249656498432159	Midostaurin	cae	4i-iid
r2-means	0.9539001492909625	Midostaurin	cae	4i-iid
mmd	0.0127319830260057	Midostaurin	cae	4i-iid
l2-means	0.5608187317848206	Midostaurin	cae	4i-iid
r2-means	0.8764416951303192	Midostaurin	cae	4i-iid
mmd	0.0158854192856142	Midostaurin	cae	4i-iid
l2-means	0.4816313683986664	Midostaurin	cae	4i-iid
r2-means	0.9404953243096594	Midostaurin	cae	4i-iid
mmd	0.014951919344121	Midostaurin	cae	4i-iid
l2-means	0.1849218606948852	Midostaurin	average	4i-iid
r2-means	0.9885790293708504	Midostaurin	average	4i-iid
mmd	0.0095468268259531	Midostaurin	average	4i-iid
l2-means	0.2200787812471389	Midostaurin	average	4i-iid
r2-means	0.9879940021824892	Midostaurin	average	4i-iid
mmd	0.008428167969439	Midostaurin	average	4i-iid
l2-means	0.2339869737625122	Midostaurin	average	4i-iid
r2-means	0.9811447675175076	Midostaurin	average	4i-iid
mmd	0.0087575583169382	Midostaurin	average	4i-iid
l2-means	0.2769042551517486	Midostaurin	average	4i-iid
r2-means	0.9811902509744772	Midostaurin	average	4i-iid
mmd	0.008857274067368	Midostaurin	average	4i-iid
l2-means	0.2731122672557831	Midostaurin	average	4i-iid
r2-means	0.9795255625017548	Midostaurin	average	4i-iid
mmd	0.0089509999415804	Midostaurin	average	4i-iid
l2-means	0.2651518881320953	Midostaurin	average	4i-iid
r2-means	0.980837996458816	Midostaurin	average	4i-iid
mmd	0.008117260662907	Midostaurin	average	4i-iid
l2-means	0.3284364640712738	Midostaurin	average	4i-iid
r2-means	0.9711957796791632	Midostaurin	average	4i-iid
mmd	0.0094726685928299	Midostaurin	average	4i-iid
l2-means	0.2609436213970184	Midostaurin	average	4i-iid
r2-means	0.9830304805601496	Midostaurin	average	4i-iid
mmd	0.0080811910516649	Midostaurin	average	4i-iid
l2-means	0.2020836621522903	Midostaurin	average	4i-iid
r2-means	0.987822336582789	Midostaurin	average	4i-iid
mmd	0.0089574985674562	Midostaurin	average	4i-iid
l2-means	0.2308537364006042	Midostaurin	average	4i-iid
r2-means	0.9874082113739188	Midostaurin	average	4i-iid
mmd	0.0088214005853757	Midostaurin	average	4i-iid
l2-means	7.727548122406006	Midostaurin	popalign	4i-iid
r2-means	0.8399329355428578	Midostaurin	popalign	4i-iid
mmd	0.209402784201246	Midostaurin	popalign	4i-iid
l2-means	8.881647109985352	Midostaurin	popalign	4i-iid
r2-means	0.6457740781891822	Midostaurin	popalign	4i-iid
mmd	0.2085499420913296	Midostaurin	popalign	4i-iid
l2-means	8.198402404785156	Midostaurin	popalign	4i-iid
r2-means	0.7785331915427499	Midostaurin	popalign	4i-iid
mmd	0.2241503003659511	Midostaurin	popalign	4i-iid
l2-means	10.0390043258667	Midostaurin	popalign	4i-iid
r2-means	0.7919303605468642	Midostaurin	popalign	4i-iid
mmd	0.2430101675229978	Midostaurin	popalign	4i-iid
l2-means	7.767443656921387	Midostaurin	popalign	4i-iid
r2-means	0.797202811521862	Midostaurin	popalign	4i-iid
mmd	0.2295510148399274	Midostaurin	popalign	4i-iid
l2-means	7.7873759269714355	Midostaurin	popalign	4i-iid
r2-means	0.7467762634004715	Midostaurin	popalign	4i-iid
mmd	0.231679982501783	Midostaurin	popalign	4i-iid
l2-means	6.753216743469238	Midostaurin	popalign	4i-iid
r2-means	0.7037059190391332	Midostaurin	popalign	4i-iid
mmd	0.214033021411495	Midostaurin	popalign	4i-iid
l2-means	7.667868137359619	Midostaurin	popalign	4i-iid
r2-means	0.8044716179172209	Midostaurin	popalign	4i-iid
mmd	0.2297646798492136	Midostaurin	popalign	4i-iid
l2-means	9.589146614074709	Midostaurin	popalign	4i-iid
r2-means	0.6111111983301255	Midostaurin	popalign	4i-iid
mmd	0.2379889920963961	Midostaurin	popalign	4i-iid
l2-means	8.254161834716797	Midostaurin	popalign	4i-iid
r2-means	0.7695106613753437	Midostaurin	popalign	4i-iid
mmd	0.2241043448488791	Midostaurin	popalign	4i-iid
l2-means	0.2185083627700805	Tram+Dabr	random	4i-iid
r2-means	0.9907335870718176	Tram+Dabr	random	4i-iid
mmd	0.0041017257104795	Tram+Dabr	random	4i-iid
l2-means	0.2174091637134552	Tram+Dabr	random	4i-iid
r2-means	0.990624816188776	Tram+Dabr	random	4i-iid
mmd	0.0047399103239786	Tram+Dabr	random	4i-iid
l2-means	0.2722791135311126	Tram+Dabr	random	4i-iid
r2-means	0.987632842910402	Tram+Dabr	random	4i-iid
mmd	0.0048263290115846	Tram+Dabr	random	4i-iid
l2-means	0.1386941969394683	Tram+Dabr	random	4i-iid
r2-means	0.9964109117773412	Tram+Dabr	random	4i-iid
mmd	0.0042506686545402	Tram+Dabr	random	4i-iid
l2-means	0.2265684157609939	Tram+Dabr	random	4i-iid
r2-means	0.9906056652937836	Tram+Dabr	random	4i-iid
mmd	0.0043460724270698	Tram+Dabr	random	4i-iid
l2-means	0.2095032632350921	Tram+Dabr	random	4i-iid
r2-means	0.9927456547080384	Tram+Dabr	random	4i-iid
mmd	0.0041694293146338	Tram+Dabr	random	4i-iid
l2-means	0.2923243641853332	Tram+Dabr	random	4i-iid
r2-means	0.9869985164336654	Tram+Dabr	random	4i-iid
mmd	0.0046371049404388	Tram+Dabr	random	4i-iid
l2-means	0.153028205037117	Tram+Dabr	random	4i-iid
r2-means	0.9951471272295396	Tram+Dabr	random	4i-iid
mmd	0.0038456016565578	Tram+Dabr	random	4i-iid
l2-means	0.2156667113304138	Tram+Dabr	random	4i-iid
r2-means	0.9920185456739704	Tram+Dabr	random	4i-iid
mmd	0.0039511174076505	Tram+Dabr	random	4i-iid
l2-means	0.3379428684711456	Tram+Dabr	random	4i-iid
r2-means	0.9797599082960882	Tram+Dabr	random	4i-iid
mmd	0.0052064089826399	Tram+Dabr	random	4i-iid
l2-means	1.528740644454956	Tram+Dabr	identity	4i-iid
r2-means	0.5050583425092386	Tram+Dabr	identity	4i-iid
mmd	0.0520478021751148	Tram+Dabr	identity	4i-iid
l2-means	1.5487775802612305	Tram+Dabr	identity	4i-iid
r2-means	0.4830487394299531	Tram+Dabr	identity	4i-iid
mmd	0.0515952146468532	Tram+Dabr	identity	4i-iid
l2-means	1.7126177549362185	Tram+Dabr	identity	4i-iid
r2-means	0.4086774059874898	Tram+Dabr	identity	4i-iid
mmd	0.0600808747966108	Tram+Dabr	identity	4i-iid
l2-means	1.490910887718201	Tram+Dabr	identity	4i-iid
r2-means	0.5269808376777234	Tram+Dabr	identity	4i-iid
mmd	0.0494534303703332	Tram+Dabr	identity	4i-iid
l2-means	1.522771954536438	Tram+Dabr	identity	4i-iid
r2-means	0.4344860136846195	Tram+Dabr	identity	4i-iid
mmd	0.053083545961579	Tram+Dabr	identity	4i-iid
l2-means	1.567713499069214	Tram+Dabr	identity	4i-iid
r2-means	0.4885446417906813	Tram+Dabr	identity	4i-iid
mmd	0.0548645208000132	Tram+Dabr	identity	4i-iid
l2-means	1.6232764720916748	Tram+Dabr	identity	4i-iid
r2-means	0.5303935780581376	Tram+Dabr	identity	4i-iid
mmd	0.0593243921834073	Tram+Dabr	identity	4i-iid
l2-means	1.712191462516785	Tram+Dabr	identity	4i-iid
r2-means	0.362743646131388	Tram+Dabr	identity	4i-iid
mmd	0.0558770794771949	Tram+Dabr	identity	4i-iid
l2-means	1.5319544076919556	Tram+Dabr	identity	4i-iid
r2-means	0.4934906350161738	Tram+Dabr	identity	4i-iid
mmd	0.0557061587522175	Tram+Dabr	identity	4i-iid
l2-means	1.55193030834198	Tram+Dabr	identity	4i-iid
r2-means	0.5368953174243382	Tram+Dabr	identity	4i-iid
mmd	0.0565095424393243	Tram+Dabr	identity	4i-iid
l2-means	0.2078993320465088	Tram+Dabr	cellot	4i-iid
r2-means	0.9929007314941186	Tram+Dabr	cellot	4i-iid
mmd	0.0048157406423433	Tram+Dabr	cellot	4i-iid
l2-means	0.1493750065565109	Tram+Dabr	cellot	4i-iid
r2-means	0.9961128539662292	Tram+Dabr	cellot	4i-iid
mmd	0.004000369221776	Tram+Dabr	cellot	4i-iid
l2-means	0.1478318125009536	Tram+Dabr	cellot	4i-iid
r2-means	0.9954868977380396	Tram+Dabr	cellot	4i-iid
mmd	0.0039141087403277	Tram+Dabr	cellot	4i-iid
l2-means	0.2117141485214233	Tram+Dabr	cellot	4i-iid
r2-means	0.9909736639628188	Tram+Dabr	cellot	4i-iid
mmd	0.0041144507312856	Tram+Dabr	cellot	4i-iid
l2-means	0.2795220911502838	Tram+Dabr	cellot	4i-iid
r2-means	0.9847173837862642	Tram+Dabr	cellot	4i-iid
mmd	0.0049788710202119	Tram+Dabr	cellot	4i-iid
l2-means	0.2044132649898529	Tram+Dabr	cellot	4i-iid
r2-means	0.9917491749729596	Tram+Dabr	cellot	4i-iid
mmd	0.0043201167338338	Tram+Dabr	cellot	4i-iid
l2-means	0.2904366254806518	Tram+Dabr	cellot	4i-iid
r2-means	0.984488284537834	Tram+Dabr	cellot	4i-iid
mmd	0.0046769752727595	Tram+Dabr	cellot	4i-iid
l2-means	0.270173579454422	Tram+Dabr	cellot	4i-iid
r2-means	0.9873441749442812	Tram+Dabr	cellot	4i-iid
mmd	0.0044685381289855	Tram+Dabr	cellot	4i-iid
l2-means	0.2790232002735138	Tram+Dabr	cellot	4i-iid
r2-means	0.985692079286162	Tram+Dabr	cellot	4i-iid
mmd	0.0048293561030004	Tram+Dabr	cellot	4i-iid
l2-means	0.2071951925754547	Tram+Dabr	cellot	4i-iid
r2-means	0.991617044068158	Tram+Dabr	cellot	4i-iid
mmd	0.0041683389171839	Tram+Dabr	cellot	4i-iid
l2-means	0.7791967391967773	Tram+Dabr	scgen	4i-iid
r2-means	0.867300970765726	Tram+Dabr	scgen	4i-iid
mmd	0.0417321488003153	Tram+Dabr	scgen	4i-iid
l2-means	0.8636817336082458	Tram+Dabr	scgen	4i-iid
r2-means	0.8393151813655889	Tram+Dabr	scgen	4i-iid
mmd	0.049720538432806	Tram+Dabr	scgen	4i-iid
l2-means	0.8446086645126343	Tram+Dabr	scgen	4i-iid
r2-means	0.8540309635012231	Tram+Dabr	scgen	4i-iid
mmd	0.0466341951802996	Tram+Dabr	scgen	4i-iid
l2-means	0.7349369525909424	Tram+Dabr	scgen	4i-iid
r2-means	0.8874208232770908	Tram+Dabr	scgen	4i-iid
mmd	0.0399105989150666	Tram+Dabr	scgen	4i-iid
l2-means	0.6476675271987915	Tram+Dabr	scgen	4i-iid
r2-means	0.909883741320228	Tram+Dabr	scgen	4i-iid
mmd	0.0336006537041885	Tram+Dabr	scgen	4i-iid
l2-means	0.7865104079246521	Tram+Dabr	scgen	4i-iid
r2-means	0.8606846416034865	Tram+Dabr	scgen	4i-iid
mmd	0.0368605439576549	Tram+Dabr	scgen	4i-iid
l2-means	0.679731011390686	Tram+Dabr	scgen	4i-iid
r2-means	0.9079243086363789	Tram+Dabr	scgen	4i-iid
mmd	0.0396746172918096	Tram+Dabr	scgen	4i-iid
l2-means	0.8131280541419983	Tram+Dabr	scgen	4i-iid
r2-means	0.8667012196794421	Tram+Dabr	scgen	4i-iid
mmd	0.0469082057696641	Tram+Dabr	scgen	4i-iid
l2-means	0.7126925587654114	Tram+Dabr	scgen	4i-iid
r2-means	0.8867286169163048	Tram+Dabr	scgen	4i-iid
mmd	0.0420253789281775	Tram+Dabr	scgen	4i-iid
l2-means	0.6305680274963379	Tram+Dabr	scgen	4i-iid
r2-means	0.9164083313530424	Tram+Dabr	scgen	4i-iid
mmd	0.0353346675952593	Tram+Dabr	scgen	4i-iid
l2-means	1.7033498287200928	Tram+Dabr	cae	4i-iid
r2-means	0.556869824524621	Tram+Dabr	cae	4i-iid
mmd	0.0626009177287923	Tram+Dabr	cae	4i-iid
l2-means	1.616676688194275	Tram+Dabr	cae	4i-iid
r2-means	0.6035524687323411	Tram+Dabr	cae	4i-iid
mmd	0.0541359573111577	Tram+Dabr	cae	4i-iid
l2-means	1.63408100605011	Tram+Dabr	cae	4i-iid
r2-means	0.598654228570268	Tram+Dabr	cae	4i-iid
mmd	0.0563220082889732	Tram+Dabr	cae	4i-iid
l2-means	1.5754947662353516	Tram+Dabr	cae	4i-iid
r2-means	0.591975375246857	Tram+Dabr	cae	4i-iid
mmd	0.0597560281937561	Tram+Dabr	cae	4i-iid
l2-means	1.6826823949813845	Tram+Dabr	cae	4i-iid
r2-means	0.5820824238149137	Tram+Dabr	cae	4i-iid
mmd	0.0571725936004294	Tram+Dabr	cae	4i-iid
l2-means	1.6534570455551147	Tram+Dabr	cae	4i-iid
r2-means	0.6040904644384621	Tram+Dabr	cae	4i-iid
mmd	0.0571523856743201	Tram+Dabr	cae	4i-iid
l2-means	1.7414581775665283	Tram+Dabr	cae	4i-iid
r2-means	0.5748388307387271	Tram+Dabr	cae	4i-iid
mmd	0.0584068257120071	Tram+Dabr	cae	4i-iid
l2-means	1.7241640090942385	Tram+Dabr	cae	4i-iid
r2-means	0.5527765651166165	Tram+Dabr	cae	4i-iid
mmd	0.0638986430036072	Tram+Dabr	cae	4i-iid
l2-means	1.6298019886016846	Tram+Dabr	cae	4i-iid
r2-means	0.5859253716548046	Tram+Dabr	cae	4i-iid
mmd	0.0568405218852633	Tram+Dabr	cae	4i-iid
l2-means	1.7790356874465942	Tram+Dabr	cae	4i-iid
r2-means	0.5603377752232946	Tram+Dabr	cae	4i-iid
mmd	0.0601050216035873	Tram+Dabr	cae	4i-iid
l2-means	0.3721176981925964	Tram+Dabr	average	4i-iid
r2-means	0.9707992487427096	Tram+Dabr	average	4i-iid
mmd	0.0130555869878651	Tram+Dabr	average	4i-iid
l2-means	0.3741328418254852	Tram+Dabr	average	4i-iid
r2-means	0.9738567582246443	Tram+Dabr	average	4i-iid
mmd	0.0109783484140641	Tram+Dabr	average	4i-iid
l2-means	0.3218688070774078	Tram+Dabr	average	4i-iid
r2-means	0.9793594296914434	Tram+Dabr	average	4i-iid
mmd	0.0111217694141237	Tram+Dabr	average	4i-iid
l2-means	0.3086991012096405	Tram+Dabr	average	4i-iid
r2-means	0.9810838171513496	Tram+Dabr	average	4i-iid
mmd	0.0117405692506017	Tram+Dabr	average	4i-iid
l2-means	0.3342249095439911	Tram+Dabr	average	4i-iid
r2-means	0.9774434986903912	Tram+Dabr	average	4i-iid
mmd	0.0111201705284713	Tram+Dabr	average	4i-iid
l2-means	0.2220978289842605	Tram+Dabr	average	4i-iid
r2-means	0.9902858632716074	Tram+Dabr	average	4i-iid
mmd	0.0107141260191465	Tram+Dabr	average	4i-iid
l2-means	0.2107699513435363	Tram+Dabr	average	4i-iid
r2-means	0.9937885866708828	Tram+Dabr	average	4i-iid
mmd	0.0109047573513328	Tram+Dabr	average	4i-iid
l2-means	0.1702670156955719	Tram+Dabr	average	4i-iid
r2-means	0.9946883314001842	Tram+Dabr	average	4i-iid
mmd	0.0115280129004969	Tram+Dabr	average	4i-iid
l2-means	0.3055440187454223	Tram+Dabr	average	4i-iid
r2-means	0.982722239226384	Tram+Dabr	average	4i-iid
mmd	0.0124710518215781	Tram+Dabr	average	4i-iid
l2-means	0.3040350079536438	Tram+Dabr	average	4i-iid
r2-means	0.984914375779966	Tram+Dabr	average	4i-iid
mmd	0.0124296381481553	Tram+Dabr	average	4i-iid
l2-means	11.815654754638672	Tram+Dabr	popalign	4i-iid
r2-means	0.4799987880641284	Tram+Dabr	popalign	4i-iid
mmd	0.2924648820000737	Tram+Dabr	popalign	4i-iid
l2-means	11.760775566101074	Tram+Dabr	popalign	4i-iid
r2-means	0.5584463912857273	Tram+Dabr	popalign	4i-iid
mmd	0.3096167016071366	Tram+Dabr	popalign	4i-iid
l2-means	11.911273002624512	Tram+Dabr	popalign	4i-iid
r2-means	0.4506863211216374	Tram+Dabr	popalign	4i-iid
mmd	0.3263283073569839	Tram+Dabr	popalign	4i-iid
l2-means	12.21533489227295	Tram+Dabr	popalign	4i-iid
r2-means	0.5600885667424698	Tram+Dabr	popalign	4i-iid
mmd	0.3194886018340399	Tram+Dabr	popalign	4i-iid
l2-means	13.097002983093262	Tram+Dabr	popalign	4i-iid
r2-means	0.5069536931454215	Tram+Dabr	popalign	4i-iid
mmd	0.3053919794623721	Tram+Dabr	popalign	4i-iid
l2-means	13.804131507873535	Tram+Dabr	popalign	4i-iid
r2-means	0.5501597396071587	Tram+Dabr	popalign	4i-iid
mmd	0.3022531229980806	Tram+Dabr	popalign	4i-iid
l2-means	13.467053413391112	Tram+Dabr	popalign	4i-iid
r2-means	0.5085863279219358	Tram+Dabr	popalign	4i-iid
mmd	0.2858315248777667	Tram+Dabr	popalign	4i-iid
l2-means	16.150835037231445	Tram+Dabr	popalign	4i-iid
r2-means	0.4873654544939855	Tram+Dabr	popalign	4i-iid
mmd	0.3287127667738454	Tram+Dabr	popalign	4i-iid
l2-means	12.166865348815918	Tram+Dabr	popalign	4i-iid
r2-means	0.5475046836641192	Tram+Dabr	popalign	4i-iid
mmd	0.306704860878667	Tram+Dabr	popalign	4i-iid
l2-means	13.268701553344728	Tram+Dabr	popalign	4i-iid
r2-means	0.5428724579712834	Tram+Dabr	popalign	4i-iid
mmd	0.2877646609404677	Tram+Dabr	popalign	4i-iid
l2-means	1.363524079322815	Regorafenib	identity	4i-iid
r2-means	0.4366270532386482	Regorafenib	identity	4i-iid
mmd	0.0382882217425924	Regorafenib	identity	4i-iid
l2-means	1.3476533889770508	Regorafenib	identity	4i-iid
r2-means	0.4734475670153061	Regorafenib	identity	4i-iid
mmd	0.0346678865686363	Regorafenib	identity	4i-iid
l2-means	1.4665017127990725	Regorafenib	identity	4i-iid
r2-means	0.2990450650847451	Regorafenib	identity	4i-iid
mmd	0.0377498883845929	Regorafenib	identity	4i-iid
l2-means	1.3960094451904297	Regorafenib	identity	4i-iid
r2-means	0.4064204125193813	Regorafenib	identity	4i-iid
mmd	0.0389603218024585	Regorafenib	identity	4i-iid
l2-means	1.4089171886444092	Regorafenib	identity	4i-iid
r2-means	0.317606684734675	Regorafenib	identity	4i-iid
mmd	0.0356291976451471	Regorafenib	identity	4i-iid
l2-means	1.4243794679641724	Regorafenib	identity	4i-iid
r2-means	0.3166774478705169	Regorafenib	identity	4i-iid
mmd	0.0365968142390872	Regorafenib	identity	4i-iid
l2-means	1.3967750072479248	Regorafenib	identity	4i-iid
r2-means	0.3378243117530684	Regorafenib	identity	4i-iid
mmd	0.0386358067790229	Regorafenib	identity	4i-iid
l2-means	1.3348661661148071	Regorafenib	identity	4i-iid
r2-means	0.47374213717179	Regorafenib	identity	4i-iid
mmd	0.0343440944834897	Regorafenib	identity	4i-iid
l2-means	1.493908405303955	Regorafenib	identity	4i-iid
r2-means	0.3154180760786053	Regorafenib	identity	4i-iid
mmd	0.0393212582343846	Regorafenib	identity	4i-iid
l2-means	1.432249903678894	Regorafenib	identity	4i-iid
r2-means	0.3106923631322077	Regorafenib	identity	4i-iid
mmd	0.0380418276169343	Regorafenib	identity	4i-iid
l2-means	0.2299249470233917	Regorafenib	random	4i-iid
r2-means	0.9884481257487604	Regorafenib	random	4i-iid
mmd	0.0044252102390964	Regorafenib	random	4i-iid
l2-means	0.1449031382799148	Regorafenib	random	4i-iid
r2-means	0.9964444392154532	Regorafenib	random	4i-iid
mmd	0.0035508946545405	Regorafenib	random	4i-iid
l2-means	0.2654802203178406	Regorafenib	random	4i-iid
r2-means	0.9870733272688093	Regorafenib	random	4i-iid
mmd	0.004711101357534	Regorafenib	random	4i-iid
l2-means	0.3917371928691864	Regorafenib	random	4i-iid
r2-means	0.9755368016228316	Regorafenib	random	4i-iid
mmd	0.0055117840906405	Regorafenib	random	4i-iid
l2-means	0.433509349822998	Regorafenib	random	4i-iid
r2-means	0.9716061670337128	Regorafenib	random	4i-iid
mmd	0.0070602643746724	Regorafenib	random	4i-iid
l2-means	0.2677823603153229	Regorafenib	random	4i-iid
r2-means	0.9845035189761544	Regorafenib	random	4i-iid
mmd	0.0048684939959139	Regorafenib	random	4i-iid
l2-means	0.2361007779836654	Regorafenib	random	4i-iid
r2-means	0.9886358914681164	Regorafenib	random	4i-iid
mmd	0.0052657103736078	Regorafenib	random	4i-iid
l2-means	0.3370380699634552	Regorafenib	random	4i-iid
r2-means	0.9764514294956472	Regorafenib	random	4i-iid
mmd	0.0043915306325106	Regorafenib	random	4i-iid
l2-means	0.2758558392524719	Regorafenib	random	4i-iid
r2-means	0.9849318630851212	Regorafenib	random	4i-iid
mmd	0.004497343021012	Regorafenib	random	4i-iid
l2-means	0.308725893497467	Regorafenib	random	4i-iid
r2-means	0.9841596390135796	Regorafenib	random	4i-iid
mmd	0.0045584990359748	Regorafenib	random	4i-iid
l2-means	0.2622751891613006	Regorafenib	cellot	4i-iid
r2-means	0.9857309726237546	Regorafenib	cellot	4i-iid
mmd	0.0048944311303682	Regorafenib	cellot	4i-iid
l2-means	0.4578285813331604	Regorafenib	cellot	4i-iid
r2-means	0.961101806488544	Regorafenib	cellot	4i-iid
mmd	0.0077297967837517	Regorafenib	cellot	4i-iid
l2-means	0.2026919871568679	Regorafenib	cellot	4i-iid
r2-means	0.9916014971948334	Regorafenib	cellot	4i-iid
mmd	0.0050337292455532	Regorafenib	cellot	4i-iid
l2-means	0.2327270358800888	Regorafenib	cellot	4i-iid
r2-means	0.9891044451707506	Regorafenib	cellot	4i-iid
mmd	0.0056375823413566	Regorafenib	cellot	4i-iid
l2-means	0.281090497970581	Regorafenib	cellot	4i-iid
r2-means	0.9855403278955058	Regorafenib	cellot	4i-iid
mmd	0.0057217576787843	Regorafenib	cellot	4i-iid
l2-means	0.2325406074523925	Regorafenib	cellot	4i-iid
r2-means	0.989995641954708	Regorafenib	cellot	4i-iid
mmd	0.0055746876503565	Regorafenib	cellot	4i-iid
l2-means	0.2691970467567444	Regorafenib	cellot	4i-iid
r2-means	0.9845365959674102	Regorafenib	cellot	4i-iid
mmd	0.0051748570386723	Regorafenib	cellot	4i-iid
l2-means	0.2565290033817291	Regorafenib	cellot	4i-iid
r2-means	0.9864808688656078	Regorafenib	cellot	4i-iid
mmd	0.0051234696152914	Regorafenib	cellot	4i-iid
l2-means	0.4378198981285095	Regorafenib	cellot	4i-iid
r2-means	0.9612992122479902	Regorafenib	cellot	4i-iid
mmd	0.0073248045176353	Regorafenib	cellot	4i-iid
l2-means	0.4119397401809692	Regorafenib	cellot	4i-iid
r2-means	0.971052098741019	Regorafenib	cellot	4i-iid
mmd	0.0066680844218586	Regorafenib	cellot	4i-iid
l2-means	0.6917354464530945	Regorafenib	scgen	4i-iid
r2-means	0.9291596282437036	Regorafenib	scgen	4i-iid
mmd	0.0272878631116714	Regorafenib	scgen	4i-iid
l2-means	0.4673211276531219	Regorafenib	scgen	4i-iid
r2-means	0.9608594675511029	Regorafenib	scgen	4i-iid
mmd	0.0282160244990478	Regorafenib	scgen	4i-iid
l2-means	0.5036048889160156	Regorafenib	scgen	4i-iid
r2-means	0.959453952419423	Regorafenib	scgen	4i-iid
mmd	0.0279511380524593	Regorafenib	scgen	4i-iid
l2-means	0.7959741353988647	Regorafenib	scgen	4i-iid
r2-means	0.9122442430108886	Regorafenib	scgen	4i-iid
mmd	0.0298578608760925	Regorafenib	scgen	4i-iid
l2-means	0.6445935964584351	Regorafenib	scgen	4i-iid
r2-means	0.9472444857564714	Regorafenib	scgen	4i-iid
mmd	0.0329507804020292	Regorafenib	scgen	4i-iid
l2-means	0.5627779364585876	Regorafenib	scgen	4i-iid
r2-means	0.9519888505467364	Regorafenib	scgen	4i-iid
mmd	0.0277056606271503	Regorafenib	scgen	4i-iid
l2-means	0.5561135411262512	Regorafenib	scgen	4i-iid
r2-means	0.9524621718898256	Regorafenib	scgen	4i-iid
mmd	0.0322703103115236	Regorafenib	scgen	4i-iid
l2-means	0.6240442991256714	Regorafenib	scgen	4i-iid
r2-means	0.9454165111736044	Regorafenib	scgen	4i-iid
mmd	0.0315784953748413	Regorafenib	scgen	4i-iid
l2-means	0.542944073677063	Regorafenib	scgen	4i-iid
r2-means	0.9518153015265776	Regorafenib	scgen	4i-iid
mmd	0.0256665870488143	Regorafenib	scgen	4i-iid
l2-means	0.5605126023292542	Regorafenib	scgen	4i-iid
r2-means	0.9478510266304812	Regorafenib	scgen	4i-iid
mmd	0.0299299044579856	Regorafenib	scgen	4i-iid
l2-means	1.232588768005371	Regorafenib	cae	4i-iid
r2-means	0.5975592081440755	Regorafenib	cae	4i-iid
mmd	0.0327713205238546	Regorafenib	cae	4i-iid
l2-means	1.2088831663131714	Regorafenib	cae	4i-iid
r2-means	0.6128237302863814	Regorafenib	cae	4i-iid
mmd	0.0317266090540147	Regorafenib	cae	4i-iid
l2-means	1.2508147954940796	Regorafenib	cae	4i-iid
r2-means	0.6029672761590259	Regorafenib	cae	4i-iid
mmd	0.0350809793871474	Regorafenib	cae	4i-iid
l2-means	1.1207387447357178	Regorafenib	cae	4i-iid
r2-means	0.6834353705696242	Regorafenib	cae	4i-iid
mmd	0.0300477593120785	Regorafenib	cae	4i-iid
l2-means	1.121201992034912	Regorafenib	cae	4i-iid
r2-means	0.6903199513142004	Regorafenib	cae	4i-iid
mmd	0.0296274256828866	Regorafenib	cae	4i-iid
l2-means	1.0748372077941897	Regorafenib	cae	4i-iid
r2-means	0.707504513067006	Regorafenib	cae	4i-iid
mmd	0.0284500529977765	Regorafenib	cae	4i-iid
l2-means	1.1678754091262815	Regorafenib	cae	4i-iid
r2-means	0.6774696051945036	Regorafenib	cae	4i-iid
mmd	0.0324440305479925	Regorafenib	cae	4i-iid
l2-means	1.0647668838500977	Regorafenib	cae	4i-iid
r2-means	0.6957875891030086	Regorafenib	cae	4i-iid
mmd	0.0274916685039659	Regorafenib	cae	4i-iid
l2-means	1.115261793136597	Regorafenib	cae	4i-iid
r2-means	0.6712297718341151	Regorafenib	cae	4i-iid
mmd	0.0319353481186911	Regorafenib	cae	4i-iid
l2-means	1.2044250965118408	Regorafenib	cae	4i-iid
r2-means	0.6103644668092656	Regorafenib	cae	4i-iid
mmd	0.0337705664679651	Regorafenib	cae	4i-iid
l2-means	0.2143079787492752	Regorafenib	average	4i-iid
r2-means	0.9899654651038424	Regorafenib	average	4i-iid
mmd	0.0093424191019879	Regorafenib	average	4i-iid
l2-means	0.2419087290763855	Regorafenib	average	4i-iid
r2-means	0.9886264133886328	Regorafenib	average	4i-iid
mmd	0.0082792502263204	Regorafenib	average	4i-iid
l2-means	0.2702225744724273	Regorafenib	average	4i-iid
r2-means	0.982919398337404	Regorafenib	average	4i-iid
mmd	0.008836225527251	Regorafenib	average	4i-iid
l2-means	0.2133056074380874	Regorafenib	average	4i-iid
r2-means	0.9897333978835914	Regorafenib	average	4i-iid
mmd	0.008562822061406	Regorafenib	average	4i-iid
l2-means	0.2192532569169998	Regorafenib	average	4i-iid
r2-means	0.9893289344100848	Regorafenib	average	4i-iid
mmd	0.0102427949418019	Regorafenib	average	4i-iid
l2-means	0.2204664647579193	Regorafenib	average	4i-iid
r2-means	0.9903081245359928	Regorafenib	average	4i-iid
mmd	0.008435595117076	Regorafenib	average	4i-iid
l2-means	0.2170292735099792	Regorafenib	average	4i-iid
r2-means	0.992698697665925	Regorafenib	average	4i-iid
mmd	0.0086664243519839	Regorafenib	average	4i-iid
l2-means	0.2031345963478088	Regorafenib	average	4i-iid
r2-means	0.9930936142515856	Regorafenib	average	4i-iid
mmd	0.0082842316008984	Regorafenib	average	4i-iid
l2-means	0.3075297474861145	Regorafenib	average	4i-iid
r2-means	0.9809294215858873	Regorafenib	average	4i-iid
mmd	0.0086669992085705	Regorafenib	average	4i-iid
l2-means	0.5567104816436768	Regorafenib	average	4i-iid
r2-means	0.9382783803230332	Regorafenib	average	4i-iid
mmd	0.0100623232381955	Regorafenib	average	4i-iid
l2-means	10.21364974975586	Regorafenib	popalign	4i-iid
r2-means	0.2671539932425728	Regorafenib	popalign	4i-iid
mmd	0.2343552660207807	Regorafenib	popalign	4i-iid
l2-means	9.768364906311035	Regorafenib	popalign	4i-iid
r2-means	0.3742925958155694	Regorafenib	popalign	4i-iid
mmd	0.2412532984450781	Regorafenib	popalign	4i-iid
l2-means	13.018129348754885	Regorafenib	popalign	4i-iid
r2-means	0.3824302296964214	Regorafenib	popalign	4i-iid
mmd	0.2704151871165798	Regorafenib	popalign	4i-iid
l2-means	11.96895694732666	Regorafenib	popalign	4i-iid
r2-means	0.373130185315556	Regorafenib	popalign	4i-iid
mmd	0.2686392104289624	Regorafenib	popalign	4i-iid
l2-means	9.913418769836426	Regorafenib	popalign	4i-iid
r2-means	0.3713807044201769	Regorafenib	popalign	4i-iid
mmd	0.2515510070548544	Regorafenib	popalign	4i-iid
l2-means	9.010618209838867	Regorafenib	popalign	4i-iid
r2-means	0.3796454277693403	Regorafenib	popalign	4i-iid
mmd	0.2349251314918946	Regorafenib	popalign	4i-iid
l2-means	11.433544158935549	Regorafenib	popalign	4i-iid
r2-means	0.2618929354898877	Regorafenib	popalign	4i-iid
mmd	0.2481535988809854	Regorafenib	popalign	4i-iid
l2-means	12.406177520751951	Regorafenib	popalign	4i-iid
r2-means	0.3616804439008311	Regorafenib	popalign	4i-iid
mmd	0.2477651187070444	Regorafenib	popalign	4i-iid
l2-means	11.25969409942627	Regorafenib	popalign	4i-iid
r2-means	0.3235640369051976	Regorafenib	popalign	4i-iid
mmd	0.2493116460067944	Regorafenib	popalign	4i-iid
l2-means	7.310291290283203	Regorafenib	popalign	4i-iid
r2-means	0.3633606128749418	Regorafenib	popalign	4i-iid
mmd	0.2226379183461743	Regorafenib	popalign	4i-iid
l2-means	0.2620779275894165	Vindesine	random	4i-iid
r2-means	0.9619115973420648	Vindesine	random	4i-iid
mmd	0.0062906167754482	Vindesine	random	4i-iid
l2-means	0.2240507751703262	Vindesine	random	4i-iid
r2-means	0.9747013393995504	Vindesine	random	4i-iid
mmd	0.0048724671640848	Vindesine	random	4i-iid
l2-means	0.4365415275096893	Vindesine	random	4i-iid
r2-means	0.9185399902966824	Vindesine	random	4i-iid
mmd	0.0051923890446869	Vindesine	random	4i-iid
l2-means	0.1789963692426681	Vindesine	random	4i-iid
r2-means	0.9854474071867192	Vindesine	random	4i-iid
mmd	0.0044755483914855	Vindesine	random	4i-iid
l2-means	0.2733761370182037	Vindesine	random	4i-iid
r2-means	0.967593276860604	Vindesine	random	4i-iid
mmd	0.0053236024981394	Vindesine	random	4i-iid
l2-means	0.4403697550296783	Vindesine	random	4i-iid
r2-means	0.91486256648623	Vindesine	random	4i-iid
mmd	0.00668153927969	Vindesine	random	4i-iid
l2-means	0.2262364029884338	Vindesine	random	4i-iid
r2-means	0.9770835721893752	Vindesine	random	4i-iid
mmd	0.0050769166559675	Vindesine	random	4i-iid
l2-means	0.372891217470169	Vindesine	random	4i-iid
r2-means	0.9401299669188214	Vindesine	random	4i-iid
mmd	0.0053656526562065	Vindesine	random	4i-iid
l2-means	0.2339538037776947	Vindesine	random	4i-iid
r2-means	0.971235691444545	Vindesine	random	4i-iid
mmd	0.0046274840236304	Vindesine	random	4i-iid
l2-means	0.2244610488414764	Vindesine	random	4i-iid
r2-means	0.974947658663313	Vindesine	random	4i-iid
mmd	0.0043789355035949	Vindesine	random	4i-iid
l2-means	0.6953166723251343	Vindesine	identity	4i-iid
r2-means	0.6958624457294568	Vindesine	identity	4i-iid
mmd	0.0145778780792392	Vindesine	identity	4i-iid
l2-means	0.8329078555107117	Vindesine	identity	4i-iid
r2-means	0.47248616117723	Vindesine	identity	4i-iid
mmd	0.0163882448056473	Vindesine	identity	4i-iid
l2-means	0.9391701221466064	Vindesine	identity	4i-iid
r2-means	0.3668275546667423	Vindesine	identity	4i-iid
mmd	0.021892775872099	Vindesine	identity	4i-iid
l2-means	0.7665364146232605	Vindesine	identity	4i-iid
r2-means	0.5881849412935283	Vindesine	identity	4i-iid
mmd	0.0165905003718351	Vindesine	identity	4i-iid
l2-means	0.8221322894096375	Vindesine	identity	4i-iid
r2-means	0.5137313613874057	Vindesine	identity	4i-iid
mmd	0.0173256527321048	Vindesine	identity	4i-iid
l2-means	0.9909130334854126	Vindesine	identity	4i-iid
r2-means	0.3038285141149355	Vindesine	identity	4i-iid
mmd	0.0204495931204689	Vindesine	identity	4i-iid
l2-means	0.7214803695678711	Vindesine	identity	4i-iid
r2-means	0.6144166867519956	Vindesine	identity	4i-iid
mmd	0.0158813233124939	Vindesine	identity	4i-iid
l2-means	0.7217496633529663	Vindesine	identity	4i-iid
r2-means	0.656279268622404	Vindesine	identity	4i-iid
mmd	0.0130451654874673	Vindesine	identity	4i-iid
l2-means	0.7931476831436157	Vindesine	identity	4i-iid
r2-means	0.6181133936726899	Vindesine	identity	4i-iid
mmd	0.0152134008437747	Vindesine	identity	4i-iid
l2-means	0.7634495496749878	Vindesine	identity	4i-iid
r2-means	0.5547316376774981	Vindesine	identity	4i-iid
mmd	0.0178228494292184	Vindesine	identity	4i-iid
l2-means	0.2503581345081329	Vindesine	cellot	4i-iid
r2-means	0.9658748038264662	Vindesine	cellot	4i-iid
mmd	0.004945226860737	Vindesine	cellot	4i-iid
l2-means	0.4730685651302337	Vindesine	cellot	4i-iid
r2-means	0.8566988109890187	Vindesine	cellot	4i-iid
mmd	0.0061663021063463	Vindesine	cellot	4i-iid
l2-means	0.3716697990894317	Vindesine	cellot	4i-iid
r2-means	0.929612893360952	Vindesine	cellot	4i-iid
mmd	0.0052165346234539	Vindesine	cellot	4i-iid
l2-means	0.3806304335594177	Vindesine	cellot	4i-iid
r2-means	0.9323333861964412	Vindesine	cellot	4i-iid
mmd	0.006005014863274	Vindesine	cellot	4i-iid
l2-means	0.545099675655365	Vindesine	cellot	4i-iid
r2-means	0.8459794104111591	Vindesine	cellot	4i-iid
mmd	0.0063900439574661	Vindesine	cellot	4i-iid
l2-means	0.5962245464324951	Vindesine	cellot	4i-iid
r2-means	0.8238246910546966	Vindesine	cellot	4i-iid
mmd	0.0066412680274871	Vindesine	cellot	4i-iid
l2-means	0.3507113456726074	Vindesine	cellot	4i-iid
r2-means	0.9388306741599736	Vindesine	cellot	4i-iid
mmd	0.004965818806668	Vindesine	cellot	4i-iid
l2-means	0.3931522965431213	Vindesine	cellot	4i-iid
r2-means	0.9197028269828867	Vindesine	cellot	4i-iid
mmd	0.0059508469851104	Vindesine	cellot	4i-iid
l2-means	0.5551069378852844	Vindesine	cellot	4i-iid
r2-means	0.8364674217097333	Vindesine	cellot	4i-iid
mmd	0.0068120587643915	Vindesine	cellot	4i-iid
l2-means	0.2854940891265869	Vindesine	cellot	4i-iid
r2-means	0.9605114787691148	Vindesine	cellot	4i-iid
mmd	0.0047887031436272	Vindesine	cellot	4i-iid
l2-means	0.6166065335273743	Vindesine	cae	4i-iid
r2-means	0.7652698071194025	Vindesine	cae	4i-iid
mmd	0.0157110824802282	Vindesine	cae	4i-iid
l2-means	0.7116380333900452	Vindesine	cae	4i-iid
r2-means	0.6726240194590416	Vindesine	cae	4i-iid
mmd	0.0190642393775601	Vindesine	cae	4i-iid
l2-means	0.6328456997871399	Vindesine	cae	4i-iid
r2-means	0.7778654261129457	Vindesine	cae	4i-iid
mmd	0.0116505897345484	Vindesine	cae	4i-iid
l2-means	0.7529414296150208	Vindesine	cae	4i-iid
r2-means	0.661217872479673	Vindesine	cae	4i-iid
mmd	0.0210169033669126	Vindesine	cae	4i-iid
l2-means	0.7087708711624146	Vindesine	cae	4i-iid
r2-means	0.6927243629861657	Vindesine	cae	4i-iid
mmd	0.0165229810496589	Vindesine	cae	4i-iid
l2-means	0.5866860747337341	Vindesine	cae	4i-iid
r2-means	0.7869485791810042	Vindesine	cae	4i-iid
mmd	0.0147394667410458	Vindesine	cae	4i-iid
l2-means	0.6214185953140259	Vindesine	cae	4i-iid
r2-means	0.7706966275273399	Vindesine	cae	4i-iid
mmd	0.0143324012830134	Vindesine	cae	4i-iid
l2-means	0.6505779027938843	Vindesine	cae	4i-iid
r2-means	0.7236246611164472	Vindesine	cae	4i-iid
mmd	0.0180108156684764	Vindesine	cae	4i-iid
l2-means	0.5903081893920898	Vindesine	cae	4i-iid
r2-means	0.7865345662277524	Vindesine	cae	4i-iid
mmd	0.0150933006990067	Vindesine	cae	4i-iid
l2-means	0.7245007157325745	Vindesine	cae	4i-iid
r2-means	0.7269194118364075	Vindesine	cae	4i-iid
mmd	0.0194315227535935	Vindesine	cae	4i-iid
l2-means	0.3957893550395965	Vindesine	scgen	4i-iid
r2-means	0.9272584439250552	Vindesine	scgen	4i-iid
mmd	0.0186594362052721	Vindesine	scgen	4i-iid
l2-means	0.6021512150764465	Vindesine	scgen	4i-iid
r2-means	0.8369447748240613	Vindesine	scgen	4i-iid
mmd	0.0159261995655538	Vindesine	scgen	4i-iid
l2-means	0.4193583726882934	Vindesine	scgen	4i-iid
r2-means	0.921946259884538	Vindesine	scgen	4i-iid
mmd	0.016559132211546	Vindesine	scgen	4i-iid
l2-means	0.3158540725708008	Vindesine	scgen	4i-iid
r2-means	0.946360887149311	Vindesine	scgen	4i-iid
mmd	0.0172121283613967	Vindesine	scgen	4i-iid
l2-means	0.3156644105911255	Vindesine	scgen	4i-iid
r2-means	0.9483968919966536	Vindesine	scgen	4i-iid
mmd	0.0152764705661024	Vindesine	scgen	4i-iid
l2-means	0.4692323803901672	Vindesine	scgen	4i-iid
r2-means	0.8939608628703692	Vindesine	scgen	4i-iid
mmd	0.0139016991414587	Vindesine	scgen	4i-iid
l2-means	0.4169970452785492	Vindesine	scgen	4i-iid
r2-means	0.9071543387491708	Vindesine	scgen	4i-iid
mmd	0.0174018593563391	Vindesine	scgen	4i-iid
l2-means	0.5003587007522583	Vindesine	scgen	4i-iid
r2-means	0.8658002221490894	Vindesine	scgen	4i-iid
mmd	0.0151451410747961	Vindesine	scgen	4i-iid
l2-means	0.4361810982227325	Vindesine	scgen	4i-iid
r2-means	0.909996839951048	Vindesine	scgen	4i-iid
mmd	0.0157711545090387	Vindesine	scgen	4i-iid
l2-means	0.3439463376998901	Vindesine	scgen	4i-iid
r2-means	0.9413362863717122	Vindesine	scgen	4i-iid
mmd	0.0158930218860541	Vindesine	scgen	4i-iid
l2-means	0.2110443115234375	Vindesine	average	4i-iid
r2-means	0.9811746171869846	Vindesine	average	4i-iid
mmd	0.0084733543303769	Vindesine	average	4i-iid
l2-means	0.3436754047870636	Vindesine	average	4i-iid
r2-means	0.9465746953215832	Vindesine	average	4i-iid
mmd	0.0098221570813297	Vindesine	average	4i-iid
l2-means	0.269513875246048	Vindesine	average	4i-iid
r2-means	0.9628013675114666	Vindesine	average	4i-iid
mmd	0.0080326373068481	Vindesine	average	4i-iid
l2-means	0.1886128038167953	Vindesine	average	4i-iid
r2-means	0.9810538278771036	Vindesine	average	4i-iid
mmd	0.0078672901338426	Vindesine	average	4i-iid
l2-means	0.242099329829216	Vindesine	average	4i-iid
r2-means	0.9766504522194454	Vindesine	average	4i-iid
mmd	0.008271776406961	Vindesine	average	4i-iid
l2-means	0.3176276087760925	Vindesine	average	4i-iid
r2-means	0.9518060226791736	Vindesine	average	4i-iid
mmd	0.0091391908509103	Vindesine	average	4i-iid
l2-means	0.3272316455841064	Vindesine	average	4i-iid
r2-means	0.9421471116510024	Vindesine	average	4i-iid
mmd	0.0093231652663484	Vindesine	average	4i-iid
l2-means	0.2878758311271667	Vindesine	average	4i-iid
r2-means	0.9655667581978168	Vindesine	average	4i-iid
mmd	0.0075761282333974	Vindesine	average	4i-iid
l2-means	0.2626644670963287	Vindesine	average	4i-iid
r2-means	0.9592095578871258	Vindesine	average	4i-iid
mmd	0.0102218787801416	Vindesine	average	4i-iid
l2-means	0.3362308740615845	Vindesine	average	4i-iid
r2-means	0.9625552808037416	Vindesine	average	4i-iid
mmd	0.0087833911768478	Vindesine	average	4i-iid
l2-means	5.909244537353516	Vindesine	popalign	4i-iid
r2-means	0.4424263201607813	Vindesine	popalign	4i-iid
mmd	0.1897232835132689	Vindesine	popalign	4i-iid
l2-means	5.9470977783203125	Vindesine	popalign	4i-iid
r2-means	0.5336363612719018	Vindesine	popalign	4i-iid
mmd	0.1938920478358417	Vindesine	popalign	4i-iid
l2-means	7.010911464691162	Vindesine	popalign	4i-iid
r2-means	0.6138013293294162	Vindesine	popalign	4i-iid
mmd	0.1938890964910768	Vindesine	popalign	4i-iid
l2-means	6.762972831726074	Vindesine	popalign	4i-iid
r2-means	0.6941177786848948	Vindesine	popalign	4i-iid
mmd	0.2093714552888584	Vindesine	popalign	4i-iid
l2-means	9.294891357421877	Vindesine	popalign	4i-iid
r2-means	0.5478474378351527	Vindesine	popalign	4i-iid
mmd	0.200420998565466	Vindesine	popalign	4i-iid
l2-means	6.756906032562256	Vindesine	popalign	4i-iid
r2-means	0.6277898984080523	Vindesine	popalign	4i-iid
mmd	0.2093611886513119	Vindesine	popalign	4i-iid
l2-means	5.672548770904541	Vindesine	popalign	4i-iid
r2-means	0.6000139357926089	Vindesine	popalign	4i-iid
mmd	0.1930103944264368	Vindesine	popalign	4i-iid
l2-means	7.159321308135986	Vindesine	popalign	4i-iid
r2-means	0.4228184973267808	Vindesine	popalign	4i-iid
mmd	0.1944149610474836	Vindesine	popalign	4i-iid
l2-means	6.229182720184326	Vindesine	popalign	4i-iid
r2-means	0.603458839040608	Vindesine	popalign	4i-iid
mmd	0.1810659337154752	Vindesine	popalign	4i-iid
l2-means	6.090965270996094	Vindesine	popalign	4i-iid
r2-means	0.6544926827315518	Vindesine	popalign	4i-iid
mmd	0.2185837384958853	Vindesine	popalign	4i-iid
l2-means	0.2748058140277862	Tram+Mido	random	4i-iid
r2-means	0.9868261626847756	Tram+Mido	random	4i-iid
mmd	0.0046347283248314	Tram+Mido	random	4i-iid
l2-means	0.2133978754281997	Tram+Mido	random	4i-iid
r2-means	0.9935416353756412	Tram+Mido	random	4i-iid
mmd	0.0044203776033236	Tram+Mido	random	4i-iid
l2-means	0.5134664177894592	Tram+Mido	random	4i-iid
r2-means	0.9619611362504435	Tram+Mido	random	4i-iid
mmd	0.0064637707690599	Tram+Mido	random	4i-iid
l2-means	0.2496159672737121	Tram+Mido	random	4i-iid
r2-means	0.9880309299199797	Tram+Mido	random	4i-iid
mmd	0.004289544717094	Tram+Mido	random	4i-iid
l2-means	0.284683883190155	Tram+Mido	random	4i-iid
r2-means	0.9851016239844962	Tram+Mido	random	4i-iid
mmd	0.0042218678513836	Tram+Mido	random	4i-iid
l2-means	0.1791117638349533	Tram+Mido	random	4i-iid
r2-means	0.9940823619469124	Tram+Mido	random	4i-iid
mmd	0.0041241745005254	Tram+Mido	random	4i-iid
l2-means	0.330141931772232	Tram+Mido	random	4i-iid
r2-means	0.9817165987251962	Tram+Mido	random	4i-iid
mmd	0.005432444817311	Tram+Mido	random	4i-iid
l2-means	0.1465417742729187	Tram+Mido	random	4i-iid
r2-means	0.99648391449773	Tram+Mido	random	4i-iid
mmd	0.0039312642309914	Tram+Mido	random	4i-iid
l2-means	0.1985068917274475	Tram+Mido	random	4i-iid
r2-means	0.9929916092089848	Tram+Mido	random	4i-iid
mmd	0.0040321991377186	Tram+Mido	random	4i-iid
l2-means	0.3792969882488251	Tram+Mido	random	4i-iid
r2-means	0.9760038641730052	Tram+Mido	random	4i-iid
mmd	0.0050862954872445	Tram+Mido	random	4i-iid
l2-means	1.5833852291107178	Tram+Mido	identity	4i-iid
r2-means	0.3860788454058225	Tram+Mido	identity	4i-iid
mmd	0.0452804696764441	Tram+Mido	identity	4i-iid
l2-means	1.5827455520629885	Tram+Mido	identity	4i-iid
r2-means	0.3508377865355709	Tram+Mido	identity	4i-iid
mmd	0.0492483737367967	Tram+Mido	identity	4i-iid
l2-means	1.5764423608779907	Tram+Mido	identity	4i-iid
r2-means	0.4421492490504549	Tram+Mido	identity	4i-iid
mmd	0.0466975948900869	Tram+Mido	identity	4i-iid
l2-means	1.5515457391738892	Tram+Mido	identity	4i-iid
r2-means	0.4700960503470808	Tram+Mido	identity	4i-iid
mmd	0.0435696821576556	Tram+Mido	identity	4i-iid
l2-means	1.5960259437561035	Tram+Mido	identity	4i-iid
r2-means	0.3165590593662011	Tram+Mido	identity	4i-iid
mmd	0.0500200890829584	Tram+Mido	identity	4i-iid
l2-means	1.534945368766785	Tram+Mido	identity	4i-iid
r2-means	0.3823184013975048	Tram+Mido	identity	4i-iid
mmd	0.0494448525347126	Tram+Mido	identity	4i-iid
l2-means	1.5385187864303589	Tram+Mido	identity	4i-iid
r2-means	0.412267592234775	Tram+Mido	identity	4i-iid
mmd	0.0476329404897239	Tram+Mido	identity	4i-iid
l2-means	1.5219899415969849	Tram+Mido	identity	4i-iid
r2-means	0.5078373912613002	Tram+Mido	identity	4i-iid
mmd	0.0463454642597763	Tram+Mido	identity	4i-iid
l2-means	1.477853775024414	Tram+Mido	identity	4i-iid
r2-means	0.4325561844325551	Tram+Mido	identity	4i-iid
mmd	0.0491890361696561	Tram+Mido	identity	4i-iid
l2-means	1.521475911140442	Tram+Mido	identity	4i-iid
r2-means	0.518194393386326	Tram+Mido	identity	4i-iid
mmd	0.0456723339922024	Tram+Mido	identity	4i-iid
l2-means	1.2361057996749878	Tram+Mido	cae	4i-iid
r2-means	0.7080269607706355	Tram+Mido	cae	4i-iid
mmd	0.0428523757703563	Tram+Mido	cae	4i-iid
l2-means	1.2807846069335938	Tram+Mido	cae	4i-iid
r2-means	0.6999952162475479	Tram+Mido	cae	4i-iid
mmd	0.0428698822386226	Tram+Mido	cae	4i-iid
l2-means	1.2865700721740725	Tram+Mido	cae	4i-iid
r2-means	0.6896764070028087	Tram+Mido	cae	4i-iid
mmd	0.0470804774101576	Tram+Mido	cae	4i-iid
l2-means	1.286639928817749	Tram+Mido	cae	4i-iid
r2-means	0.6853096834504817	Tram+Mido	cae	4i-iid
mmd	0.0465986703908834	Tram+Mido	cae	4i-iid
l2-means	1.1597331762313845	Tram+Mido	cae	4i-iid
r2-means	0.7417078865860008	Tram+Mido	cae	4i-iid
mmd	0.0385849635451742	Tram+Mido	cae	4i-iid
l2-means	1.2875187397003174	Tram+Mido	cae	4i-iid
r2-means	0.6877536454434168	Tram+Mido	cae	4i-iid
mmd	0.0434139375363977	Tram+Mido	cae	4i-iid
l2-means	1.2074915170669556	Tram+Mido	cae	4i-iid
r2-means	0.7197370735100568	Tram+Mido	cae	4i-iid
mmd	0.0411653218234244	Tram+Mido	cae	4i-iid
l2-means	1.2182046175003052	Tram+Mido	cae	4i-iid
r2-means	0.7163414207574327	Tram+Mido	cae	4i-iid
mmd	0.0434275560147806	Tram+Mido	cae	4i-iid
l2-means	1.372491717338562	Tram+Mido	cae	4i-iid
r2-means	0.6615480542165554	Tram+Mido	cae	4i-iid
mmd	0.0411231557327106	Tram+Mido	cae	4i-iid
l2-means	1.1891552209854126	Tram+Mido	cae	4i-iid
r2-means	0.7323025003728352	Tram+Mido	cae	4i-iid
mmd	0.0409387090691863	Tram+Mido	cae	4i-iid
l2-means	0.2876876890659332	Tram+Mido	cellot	4i-iid
r2-means	0.9886150907134004	Tram+Mido	cellot	4i-iid
mmd	0.0062986538390373	Tram+Mido	cellot	4i-iid
l2-means	0.2946704924106598	Tram+Mido	cellot	4i-iid
r2-means	0.9856115620957592	Tram+Mido	cellot	4i-iid
mmd	0.0060032707794516	Tram+Mido	cellot	4i-iid
l2-means	0.4029285013675689	Tram+Mido	cellot	4i-iid
r2-means	0.972607781449126	Tram+Mido	cellot	4i-iid
mmd	0.0064746091082793	Tram+Mido	cellot	4i-iid
l2-means	0.4151290357112884	Tram+Mido	cellot	4i-iid
r2-means	0.9690331306072096	Tram+Mido	cellot	4i-iid
mmd	0.0072404445133793	Tram+Mido	cellot	4i-iid
l2-means	0.4240546822547912	Tram+Mido	cellot	4i-iid
r2-means	0.9697606109867484	Tram+Mido	cellot	4i-iid
mmd	0.0064622715680729	Tram+Mido	cellot	4i-iid
l2-means	0.2798691093921661	Tram+Mido	cellot	4i-iid
r2-means	0.9862439732101912	Tram+Mido	cellot	4i-iid
mmd	0.0062220615087267	Tram+Mido	cellot	4i-iid
l2-means	0.209397479891777	Tram+Mido	cellot	4i-iid
[truncated: 5,351 more rows]
