# Supplementary material for: Learning single-cell perturbation responses using neural optimal transport
Source: Nat Methods. 2023 Sep 28;20(11):1759–68. doi: 10.1038/s41592-023-01969-x (PMC10630137; doi:10.1038/s41592-023-01969-x)
Supplement: Supplementary file 6 — Evaluations for the i.i.d. task on the SciPlex 3 dataset. [file 41592_2023_1969_MOESM6_ESM.gz › sciplex3.csv]

metric	value	drug	model	experiment
r2-means	0.9116358813852418	dacinostat	scgen	sciplex3-iid
r2-means	0.9144546249460336	dacinostat	scgen	sciplex3-iid
r2-means	0.9223653259783704	dacinostat	scgen	sciplex3-iid
r2-means	0.9240384527416182	dacinostat	scgen	sciplex3-iid
r2-means	0.9100979550880172	dacinostat	scgen	sciplex3-iid
r2-means	0.9110194804475832	dacinostat	scgen	sciplex3-iid
r2-means	0.914525065691872	dacinostat	scgen	sciplex3-iid
r2-means	0.9104683356790356	dacinostat	scgen	sciplex3-iid
r2-means	0.9116456292617529	dacinostat	scgen	sciplex3-iid
r2-means	0.9119166978945604	dacinostat	scgen	sciplex3-iid
r2-means	0.7478651532308426	dacinostat	cae	sciplex3-iid
r2-means	0.6945355824890165	dacinostat	cae	sciplex3-iid
r2-means	0.7443241201715142	dacinostat	cae	sciplex3-iid
r2-means	0.7379869098013077	dacinostat	cae	sciplex3-iid
r2-means	0.7587522913421318	dacinostat	cae	sciplex3-iid
r2-means	0.743343106075073	dacinostat	cae	sciplex3-iid
r2-means	0.6763019848869902	dacinostat	cae	sciplex3-iid
r2-means	0.7058823400231494	dacinostat	cae	sciplex3-iid
r2-means	0.6770480138416779	dacinostat	cae	sciplex3-iid
r2-means	0.7281146615880283	dacinostat	cae	sciplex3-iid
r2-means	0.8140444207816226	dacinostat	popalign	sciplex3-iid
r2-means	0.8407367579448265	dacinostat	popalign	sciplex3-iid
r2-means	0.8445232710192365	dacinostat	popalign	sciplex3-iid
r2-means	0.8482937625127717	dacinostat	popalign	sciplex3-iid
r2-means	0.8355639827375116	dacinostat	popalign	sciplex3-iid
r2-means	0.826357451506206	dacinostat	popalign	sciplex3-iid
r2-means	0.8378815479008931	dacinostat	popalign	sciplex3-iid
r2-means	0.8309624890432544	dacinostat	popalign	sciplex3-iid
r2-means	0.8158352168425785	dacinostat	popalign	sciplex3-iid
r2-means	0.8059090313028173	dacinostat	popalign	sciplex3-iid
r2-means	0.733558667570656	dacinostat	identity	sciplex3-iid
r2-means	0.7064170696781015	dacinostat	identity	sciplex3-iid
r2-means	0.6971879166450334	dacinostat	identity	sciplex3-iid
r2-means	0.7170339216606569	dacinostat	identity	sciplex3-iid
r2-means	0.6814850112179177	dacinostat	identity	sciplex3-iid
r2-means	0.7389107233499679	dacinostat	identity	sciplex3-iid
r2-means	0.677522703319819	dacinostat	identity	sciplex3-iid
r2-means	0.6974020849399999	dacinostat	identity	sciplex3-iid
r2-means	0.7186040921621609	dacinostat	identity	sciplex3-iid
r2-means	0.7012117832216649	dacinostat	identity	sciplex3-iid
r2-means	0.97216462244245	dacinostat	random	sciplex3-iid
r2-means	0.9821260750722268	dacinostat	random	sciplex3-iid
r2-means	0.9852379463451753	dacinostat	random	sciplex3-iid
r2-means	0.9821306850556316	dacinostat	random	sciplex3-iid
r2-means	0.9719230881946456	dacinostat	random	sciplex3-iid
r2-means	0.971005554234415	dacinostat	random	sciplex3-iid
r2-means	0.9847116431080044	dacinostat	random	sciplex3-iid
r2-means	0.9785579296833372	dacinostat	random	sciplex3-iid
r2-means	0.9796687690151328	dacinostat	random	sciplex3-iid
r2-means	0.9834767441936542	dacinostat	random	sciplex3-iid
r2-means	0.9716814946014448	dacinostat	cellot	sciplex3-iid
r2-means	0.9670804335452464	dacinostat	cellot	sciplex3-iid
r2-means	0.9714008124862152	dacinostat	cellot	sciplex3-iid
r2-means	0.9669519622715744	dacinostat	cellot	sciplex3-iid
r2-means	0.9797839701528956	dacinostat	cellot	sciplex3-iid
r2-means	0.9706502065180692	dacinostat	cellot	sciplex3-iid
r2-means	0.9642644497793234	dacinostat	cellot	sciplex3-iid
r2-means	0.9547817947145278	dacinostat	cellot	sciplex3-iid
r2-means	0.959464173046463	dacinostat	cellot	sciplex3-iid
r2-means	0.9689044143968076	dacinostat	cellot	sciplex3-iid
r2-means	0.9387823490064162	belinostat	scgen	sciplex3-iid
r2-means	0.9366326839069647	belinostat	scgen	sciplex3-iid
r2-means	0.9331132689488588	belinostat	scgen	sciplex3-iid
r2-means	0.929679840418296	belinostat	scgen	sciplex3-iid
r2-means	0.93293437190643	belinostat	scgen	sciplex3-iid
r2-means	0.9441938151382372	belinostat	scgen	sciplex3-iid
r2-means	0.9396252101960618	belinostat	scgen	sciplex3-iid
r2-means	0.9229008690312795	belinostat	scgen	sciplex3-iid
r2-means	0.9328034147030196	belinostat	scgen	sciplex3-iid
r2-means	0.9419632004110742	belinostat	scgen	sciplex3-iid
r2-means	0.9214513086781456	belinostat	cae	sciplex3-iid
r2-means	0.9186260472170305	belinostat	cae	sciplex3-iid
r2-means	0.939274576381884	belinostat	cae	sciplex3-iid
r2-means	0.9173877009204888	belinostat	cae	sciplex3-iid
r2-means	0.9153394361976426	belinostat	cae	sciplex3-iid
r2-means	0.9267246702121448	belinostat	cae	sciplex3-iid
r2-means	0.9156615231039916	belinostat	cae	sciplex3-iid
r2-means	0.916643600719816	belinostat	cae	sciplex3-iid
r2-means	0.911915182027674	belinostat	cae	sciplex3-iid
r2-means	0.8850045765409708	belinostat	cae	sciplex3-iid
r2-means	0.902002542483976	belinostat	popalign	sciplex3-iid
r2-means	0.8944748443540067	belinostat	popalign	sciplex3-iid
r2-means	0.9292074041766828	belinostat	popalign	sciplex3-iid
r2-means	0.9520811792631494	belinostat	popalign	sciplex3-iid
r2-means	0.9299277581553675	belinostat	popalign	sciplex3-iid
r2-means	0.9241917103306816	belinostat	popalign	sciplex3-iid
r2-means	0.9122345938985196	belinostat	popalign	sciplex3-iid
r2-means	0.9101543960255808	belinostat	popalign	sciplex3-iid
r2-means	0.8795007104943401	belinostat	popalign	sciplex3-iid
r2-means	0.8939916525475936	belinostat	popalign	sciplex3-iid
r2-means	0.9108531772997098	belinostat	identity	sciplex3-iid
r2-means	0.9252799487618418	belinostat	identity	sciplex3-iid
r2-means	0.909531215556306	belinostat	identity	sciplex3-iid
r2-means	0.9366402578627144	belinostat	identity	sciplex3-iid
r2-means	0.9056323182640408	belinostat	identity	sciplex3-iid
r2-means	0.8913892988366771	belinostat	identity	sciplex3-iid
r2-means	0.9408541257834906	belinostat	identity	sciplex3-iid
r2-means	0.9205056286302782	belinostat	identity	sciplex3-iid
r2-means	0.9315863972180212	belinostat	identity	sciplex3-iid
r2-means	0.9154817287333926	belinostat	identity	sciplex3-iid
r2-means	0.973357161281852	belinostat	random	sciplex3-iid
r2-means	0.9750857769854124	belinostat	random	sciplex3-iid
r2-means	0.9804841294385828	belinostat	random	sciplex3-iid
r2-means	0.980984204166404	belinostat	random	sciplex3-iid
r2-means	0.9819774049121748	belinostat	random	sciplex3-iid
r2-means	0.9742911350664964	belinostat	random	sciplex3-iid
r2-means	0.9783638682880264	belinostat	random	sciplex3-iid
r2-means	0.9828744514311194	belinostat	random	sciplex3-iid
r2-means	0.9748710764970784	belinostat	random	sciplex3-iid
r2-means	0.960055003213252	belinostat	random	sciplex3-iid
r2-means	0.9647545697085392	belinostat	cellot	sciplex3-iid
r2-means	0.9488205646383286	belinostat	cellot	sciplex3-iid
r2-means	0.9718332089680464	belinostat	cellot	sciplex3-iid
r2-means	0.9719623447326532	belinostat	cellot	sciplex3-iid
r2-means	0.9713409585345364	belinostat	cellot	sciplex3-iid
r2-means	0.9737215142734446	belinostat	cellot	sciplex3-iid
r2-means	0.9764103690998384	belinostat	cellot	sciplex3-iid
r2-means	0.9741485299819412	belinostat	cellot	sciplex3-iid
r2-means	0.9707187369289004	belinostat	cellot	sciplex3-iid
r2-means	0.9645990425284576	belinostat	cellot	sciplex3-iid
r2-means	0.9580519754498924	ofloxacin	scgen	sciplex3-iid
r2-means	0.9419090151996818	ofloxacin	scgen	sciplex3-iid
r2-means	0.9582999571676728	ofloxacin	scgen	sciplex3-iid
r2-means	0.960900869304848	ofloxacin	scgen	sciplex3-iid
r2-means	0.9648209429156724	ofloxacin	scgen	sciplex3-iid
r2-means	0.9627830614688048	ofloxacin	scgen	sciplex3-iid
r2-means	0.9612412764112056	ofloxacin	scgen	sciplex3-iid
r2-means	0.9596677701623976	ofloxacin	scgen	sciplex3-iid
r2-means	0.9363757215835926	ofloxacin	scgen	sciplex3-iid
r2-means	0.9591601360779962	ofloxacin	scgen	sciplex3-iid
r2-means	0.9613733812269885	ofloxacin	cae	sciplex3-iid
r2-means	0.9457777793242264	ofloxacin	cae	sciplex3-iid
r2-means	0.969232517543478	ofloxacin	cae	sciplex3-iid
r2-means	0.9637810520041284	ofloxacin	cae	sciplex3-iid
r2-means	0.961503361684172	ofloxacin	cae	sciplex3-iid
r2-means	0.9637483644792544	ofloxacin	cae	sciplex3-iid
r2-means	0.9476464618615128	ofloxacin	cae	sciplex3-iid
r2-means	0.9254265638693217	ofloxacin	cae	sciplex3-iid
r2-means	0.9626739701305108	ofloxacin	cae	sciplex3-iid
r2-means	0.9607200959639546	ofloxacin	cae	sciplex3-iid
r2-means	0.9460319477446242	ofloxacin	popalign	sciplex3-iid
r2-means	0.9628209128719138	ofloxacin	popalign	sciplex3-iid
r2-means	0.9475946296182564	ofloxacin	popalign	sciplex3-iid
r2-means	0.9590817926952766	ofloxacin	popalign	sciplex3-iid
r2-means	0.9450926277627556	ofloxacin	popalign	sciplex3-iid
r2-means	0.897950990372168	ofloxacin	popalign	sciplex3-iid
r2-means	0.9579884880583438	ofloxacin	popalign	sciplex3-iid
r2-means	0.959932435647224	ofloxacin	popalign	sciplex3-iid
r2-means	0.951951563344482	ofloxacin	popalign	sciplex3-iid
r2-means	0.9516829313252022	ofloxacin	popalign	sciplex3-iid
r2-means	0.9573842672244368	ofloxacin	identity	sciplex3-iid
r2-means	0.9644772104099428	ofloxacin	identity	sciplex3-iid
r2-means	0.9636830439520512	ofloxacin	identity	sciplex3-iid
r2-means	0.9444684180597646	ofloxacin	identity	sciplex3-iid
r2-means	0.954311905193862	ofloxacin	identity	sciplex3-iid
r2-means	0.9578237714150436	ofloxacin	identity	sciplex3-iid
r2-means	0.9483951902255556	ofloxacin	identity	sciplex3-iid
r2-means	0.9604261906001548	ofloxacin	identity	sciplex3-iid
r2-means	0.9573120586624484	ofloxacin	identity	sciplex3-iid
r2-means	0.9321947882338024	ofloxacin	identity	sciplex3-iid
r2-means	0.9736614402812404	ofloxacin	random	sciplex3-iid
r2-means	0.9682358706497473	ofloxacin	random	sciplex3-iid
r2-means	0.9797852262886042	ofloxacin	random	sciplex3-iid
r2-means	0.9705232598508964	ofloxacin	random	sciplex3-iid
r2-means	0.9728236882743312	ofloxacin	random	sciplex3-iid
r2-means	0.9771652610759574	ofloxacin	random	sciplex3-iid
r2-means	0.983946754746108	ofloxacin	random	sciplex3-iid
r2-means	0.980785203767367	ofloxacin	random	sciplex3-iid
r2-means	0.9816250104048674	ofloxacin	random	sciplex3-iid
r2-means	0.979985073172396	ofloxacin	random	sciplex3-iid
r2-means	0.9704994383549644	ofloxacin	cellot	sciplex3-iid
r2-means	0.9595157699889458	ofloxacin	cellot	sciplex3-iid
r2-means	0.9687232499174536	ofloxacin	cellot	sciplex3-iid
r2-means	0.9618522196791712	ofloxacin	cellot	sciplex3-iid
r2-means	0.971034465804116	ofloxacin	cellot	sciplex3-iid
r2-means	0.9795001992078936	ofloxacin	cellot	sciplex3-iid
r2-means	0.9691595161047564	ofloxacin	cellot	sciplex3-iid
r2-means	0.9709257982722898	ofloxacin	cellot	sciplex3-iid
r2-means	0.966886336888754	ofloxacin	cellot	sciplex3-iid
r2-means	0.9726578673009196	ofloxacin	cellot	sciplex3-iid
r2-means	0.9566583854347608	tazemetostat	scgen	sciplex3-iid
r2-means	0.948425315526038	tazemetostat	scgen	sciplex3-iid
r2-means	0.9629716517829766	tazemetostat	scgen	sciplex3-iid
r2-means	0.967288981494208	tazemetostat	scgen	sciplex3-iid
r2-means	0.9640056393252135	tazemetostat	scgen	sciplex3-iid
r2-means	0.9660309789474316	tazemetostat	scgen	sciplex3-iid
r2-means	0.9659421620117074	tazemetostat	scgen	sciplex3-iid
r2-means	0.9615455175641258	tazemetostat	scgen	sciplex3-iid
r2-means	0.9665651886487844	tazemetostat	scgen	sciplex3-iid
r2-means	0.9507277176154612	tazemetostat	scgen	sciplex3-iid
r2-means	0.9659208873779148	tazemetostat	cae	sciplex3-iid
r2-means	0.9701693800146726	tazemetostat	cae	sciplex3-iid
r2-means	0.9334855834801276	tazemetostat	cae	sciplex3-iid
r2-means	0.9460555690207596	tazemetostat	cae	sciplex3-iid
r2-means	0.9424937850451268	tazemetostat	cae	sciplex3-iid
r2-means	0.9594329114298435	tazemetostat	cae	sciplex3-iid
r2-means	0.9747539081527542	tazemetostat	cae	sciplex3-iid
r2-means	0.959924355825714	tazemetostat	cae	sciplex3-iid
r2-means	0.9561697343608162	tazemetostat	cae	sciplex3-iid
r2-means	0.9544406712232244	tazemetostat	cae	sciplex3-iid
r2-means	0.9443185292520604	tazemetostat	popalign	sciplex3-iid
r2-means	0.943476210286436	tazemetostat	popalign	sciplex3-iid
r2-means	0.9672228434272988	tazemetostat	popalign	sciplex3-iid
r2-means	0.9628798145300655	tazemetostat	popalign	sciplex3-iid
r2-means	0.960533762934669	tazemetostat	popalign	sciplex3-iid
r2-means	0.9621289217163038	tazemetostat	popalign	sciplex3-iid
r2-means	0.9423070158629456	tazemetostat	popalign	sciplex3-iid
r2-means	0.9445447672549698	tazemetostat	popalign	sciplex3-iid
r2-means	0.9752756664616145	tazemetostat	popalign	sciplex3-iid
r2-means	0.9605478593252788	tazemetostat	popalign	sciplex3-iid
r2-means	0.9332544544940438	tazemetostat	identity	sciplex3-iid
r2-means	0.9485938778953656	tazemetostat	identity	sciplex3-iid
r2-means	0.9648663894980952	tazemetostat	identity	sciplex3-iid
r2-means	0.9716506736208718	tazemetostat	identity	sciplex3-iid
r2-means	0.961784993225936	tazemetostat	identity	sciplex3-iid
r2-means	0.9382031233141556	tazemetostat	identity	sciplex3-iid
r2-means	0.942477478419766	tazemetostat	identity	sciplex3-iid
r2-means	0.9544319831372003	tazemetostat	identity	sciplex3-iid
r2-means	0.9638162083442384	tazemetostat	identity	sciplex3-iid
r2-means	0.9782955218685788	tazemetostat	identity	sciplex3-iid
r2-means	0.984403496850887	tazemetostat	random	sciplex3-iid
r2-means	0.9836169624692364	tazemetostat	random	sciplex3-iid
r2-means	0.9781432307089524	tazemetostat	random	sciplex3-iid
r2-means	0.9732552505058588	tazemetostat	random	sciplex3-iid
r2-means	0.9803746541167768	tazemetostat	random	sciplex3-iid
r2-means	0.979779744875434	tazemetostat	random	sciplex3-iid
r2-means	0.9725065997865338	tazemetostat	random	sciplex3-iid
r2-means	0.9808287206235226	tazemetostat	random	sciplex3-iid
r2-means	0.9760043834720712	tazemetostat	random	sciplex3-iid
r2-means	0.9774447801126716	tazemetostat	random	sciplex3-iid
r2-means	0.9691325099784968	tazemetostat	cellot	sciplex3-iid
r2-means	0.9679751185078744	tazemetostat	cellot	sciplex3-iid
r2-means	0.9685452512537625	tazemetostat	cellot	sciplex3-iid
r2-means	0.9723693693448712	tazemetostat	cellot	sciplex3-iid
r2-means	0.9673366730491344	tazemetostat	cellot	sciplex3-iid
r2-means	0.9651189036650843	tazemetostat	cellot	sciplex3-iid
r2-means	0.9729673855989605	tazemetostat	cellot	sciplex3-iid
r2-means	0.9786081653660236	tazemetostat	cellot	sciplex3-iid
r2-means	0.9636764829528894	tazemetostat	cellot	sciplex3-iid
r2-means	0.9601760371388052	tazemetostat	cellot	sciplex3-iid
r2-means	0.9414289138914584	iniparib	scgen	sciplex3-iid
r2-means	0.9566653219645092	iniparib	scgen	sciplex3-iid
r2-means	0.9542550738634856	iniparib	scgen	sciplex3-iid
r2-means	0.9473627872993782	iniparib	scgen	sciplex3-iid
r2-means	0.9595756692068274	iniparib	scgen	sciplex3-iid
r2-means	0.9329291233089784	iniparib	scgen	sciplex3-iid
r2-means	0.948793496555944	iniparib	scgen	sciplex3-iid
r2-means	0.9449479352652864	iniparib	scgen	sciplex3-iid
r2-means	0.9428405631807388	iniparib	scgen	sciplex3-iid
r2-means	0.9438883014400494	iniparib	scgen	sciplex3-iid
r2-means	0.9059896110350166	iniparib	cae	sciplex3-iid
r2-means	0.9016860333464064	iniparib	cae	sciplex3-iid
r2-means	0.9358398537175444	iniparib	cae	sciplex3-iid
r2-means	0.8588701491500941	iniparib	cae	sciplex3-iid
r2-means	0.9085937696745944	iniparib	cae	sciplex3-iid
r2-means	0.9215237823063372	iniparib	cae	sciplex3-iid
r2-means	0.8889715962337006	iniparib	cae	sciplex3-iid
r2-means	0.9133088890110426	iniparib	cae	sciplex3-iid
r2-means	0.938873136683974	iniparib	cae	sciplex3-iid
r2-means	0.9529768031283964	iniparib	cae	sciplex3-iid
r2-means	0.9346110427836528	iniparib	popalign	sciplex3-iid
r2-means	0.8601304958257249	iniparib	popalign	sciplex3-iid
r2-means	0.8967868867084829	iniparib	popalign	sciplex3-iid
r2-means	0.8790854122999479	iniparib	popalign	sciplex3-iid
r2-means	0.9039382911864248	iniparib	popalign	sciplex3-iid
r2-means	0.9223664253214656	iniparib	popalign	sciplex3-iid
r2-means	0.8862694002816444	iniparib	popalign	sciplex3-iid
r2-means	0.9035169875819526	iniparib	popalign	sciplex3-iid
r2-means	0.9189225401465668	iniparib	popalign	sciplex3-iid
r2-means	0.920084735043074	iniparib	popalign	sciplex3-iid
r2-means	0.9238635657201992	iniparib	identity	sciplex3-iid
r2-means	0.9294161321748888	iniparib	identity	sciplex3-iid
r2-means	0.9222104795040612	iniparib	identity	sciplex3-iid
r2-means	0.9238068825143848	iniparib	identity	sciplex3-iid
r2-means	0.9393167537428608	iniparib	identity	sciplex3-iid
r2-means	0.9458984882568404	iniparib	identity	sciplex3-iid
r2-means	0.8643074357944864	iniparib	identity	sciplex3-iid
r2-means	0.8989271663309902	iniparib	identity	sciplex3-iid
r2-means	0.8936774688455318	iniparib	identity	sciplex3-iid
r2-means	0.9115681818573186	iniparib	identity	sciplex3-iid
r2-means	0.9850364110210952	iniparib	random	sciplex3-iid
r2-means	0.9870360615913218	iniparib	random	sciplex3-iid
r2-means	0.984297217820357	iniparib	random	sciplex3-iid
r2-means	0.9816012406600674	iniparib	random	sciplex3-iid
r2-means	0.9838286572931968	iniparib	random	sciplex3-iid
r2-means	0.980350266308702	iniparib	random	sciplex3-iid
r2-means	0.9795271737368576	iniparib	random	sciplex3-iid
r2-means	0.9797391875425204	iniparib	random	sciplex3-iid
r2-means	0.9866796505504704	iniparib	random	sciplex3-iid
r2-means	0.9810277712379418	iniparib	random	sciplex3-iid
r2-means	0.9760679401393856	iniparib	cellot	sciplex3-iid
r2-means	0.9691186059798382	iniparib	cellot	sciplex3-iid
r2-means	0.9685888369974698	iniparib	cellot	sciplex3-iid
r2-means	0.9559360363099858	iniparib	cellot	sciplex3-iid
r2-means	0.969672753545687	iniparib	cellot	sciplex3-iid
r2-means	0.968948555265225	iniparib	cellot	sciplex3-iid
r2-means	0.9718620364186832	iniparib	cellot	sciplex3-iid
r2-means	0.9646934697325265	iniparib	cellot	sciplex3-iid
r2-means	0.9638876825331704	iniparib	cellot	sciplex3-iid
r2-means	0.9690096573512796	iniparib	cellot	sciplex3-iid
r2-means	0.953819222868528	roxadustat	scgen	sciplex3-iid
r2-means	0.9486274903948922	roxadustat	scgen	sciplex3-iid
r2-means	0.9586584691147568	roxadustat	scgen	sciplex3-iid
r2-means	0.9399968643952916	roxadustat	scgen	sciplex3-iid
r2-means	0.9539688382310346	roxadustat	scgen	sciplex3-iid
r2-means	0.9445207455203132	roxadustat	scgen	sciplex3-iid
r2-means	0.9567121751216656	roxadustat	scgen	sciplex3-iid
r2-means	0.9538965186101144	roxadustat	scgen	sciplex3-iid
r2-means	0.9492581950736716	roxadustat	scgen	sciplex3-iid
r2-means	0.9628892166869653	roxadustat	scgen	sciplex3-iid
r2-means	0.9412974454227946	roxadustat	cae	sciplex3-iid
r2-means	0.915128611531911	roxadustat	cae	sciplex3-iid
r2-means	0.8543011822431309	roxadustat	cae	sciplex3-iid
r2-means	0.9252608676218405	roxadustat	cae	sciplex3-iid
r2-means	0.9406118850913956	roxadustat	cae	sciplex3-iid
r2-means	0.930491084352152	roxadustat	cae	sciplex3-iid
r2-means	0.9300594251871426	roxadustat	cae	sciplex3-iid
r2-means	0.89398582577508	roxadustat	cae	sciplex3-iid
r2-means	0.9443195213361286	roxadustat	cae	sciplex3-iid
r2-means	0.9188923853266144	roxadustat	cae	sciplex3-iid
r2-means	0.9438232529143772	roxadustat	popalign	sciplex3-iid
r2-means	0.9316608640349412	roxadustat	popalign	sciplex3-iid
r2-means	0.9097982931256924	roxadustat	popalign	sciplex3-iid
r2-means	0.9457553399979478	roxadustat	popalign	sciplex3-iid
r2-means	0.9184449758946972	roxadustat	popalign	sciplex3-iid
r2-means	0.9496358140525836	roxadustat	popalign	sciplex3-iid
r2-means	0.952395436219744	roxadustat	popalign	sciplex3-iid
r2-means	0.966662967298189	roxadustat	popalign	sciplex3-iid
r2-means	0.9421556013737664	roxadustat	popalign	sciplex3-iid
r2-means	0.9502872996866778	roxadustat	popalign	sciplex3-iid
r2-means	0.9547104854216762	roxadustat	identity	sciplex3-iid
r2-means	0.9300667402624307	roxadustat	identity	sciplex3-iid
r2-means	0.9088562054727184	roxadustat	identity	sciplex3-iid
r2-means	0.9393686936659742	roxadustat	identity	sciplex3-iid
r2-means	0.9639238778715116	roxadustat	identity	sciplex3-iid
r2-means	0.9373612780610128	roxadustat	identity	sciplex3-iid
r2-means	0.9153570579475162	roxadustat	identity	sciplex3-iid
r2-means	0.9378616588834168	roxadustat	identity	sciplex3-iid
r2-means	0.942232958686479	roxadustat	identity	sciplex3-iid
r2-means	0.9451263242680628	roxadustat	identity	sciplex3-iid
r2-means	0.9787258834274472	roxadustat	random	sciplex3-iid
r2-means	0.9828102605285428	roxadustat	random	sciplex3-iid
r2-means	0.9816351086287004	roxadustat	random	sciplex3-iid
r2-means	0.9839767723133328	roxadustat	random	sciplex3-iid
r2-means	0.973553670574582	roxadustat	random	sciplex3-iid
r2-means	0.9793791870081384	roxadustat	random	sciplex3-iid
r2-means	0.9693489543977828	roxadustat	random	sciplex3-iid
r2-means	0.9842861909138472	roxadustat	random	sciplex3-iid
r2-means	0.9848579861063068	roxadustat	random	sciplex3-iid
r2-means	0.9844519517353494	roxadustat	random	sciplex3-iid
r2-means	0.9766057537970458	roxadustat	cellot	sciplex3-iid
r2-means	0.9768260885999126	roxadustat	cellot	sciplex3-iid
r2-means	0.9702155575844376	roxadustat	cellot	sciplex3-iid
r2-means	0.9710840388616028	roxadustat	cellot	sciplex3-iid
r2-means	0.9746756006888776	roxadustat	cellot	sciplex3-iid
r2-means	0.9739279253636908	roxadustat	cellot	sciplex3-iid
r2-means	0.9669211760916208	roxadustat	cellot	sciplex3-iid
r2-means	0.9785431545306228	roxadustat	cellot	sciplex3-iid
r2-means	0.97014391981568	roxadustat	cellot	sciplex3-iid
r2-means	0.9651523295597172	roxadustat	cellot	sciplex3-iid
r2-means	0.9534025860314528	selisistat	scgen	sciplex3-iid
r2-means	0.967902100056072	selisistat	scgen	sciplex3-iid
r2-means	0.9723446864656312	selisistat	scgen	sciplex3-iid
r2-means	0.9712387108951496	selisistat	scgen	sciplex3-iid
r2-means	0.9630714914689316	selisistat	scgen	sciplex3-iid
r2-means	0.9646430790788963	selisistat	scgen	sciplex3-iid
r2-means	0.9697240893820668	selisistat	scgen	sciplex3-iid
r2-means	0.9657110174649762	selisistat	scgen	sciplex3-iid
r2-means	0.9727157342744724	selisistat	scgen	sciplex3-iid
r2-means	0.9692483039989256	selisistat	scgen	sciplex3-iid
r2-means	0.9159494125130614	selisistat	cae	sciplex3-iid
r2-means	0.9142962896973184	selisistat	cae	sciplex3-iid
r2-means	0.8917355266665004	selisistat	cae	sciplex3-iid
r2-means	0.9386525862776856	selisistat	cae	sciplex3-iid
r2-means	0.9402925033697594	selisistat	cae	sciplex3-iid
r2-means	0.9437563117749282	selisistat	cae	sciplex3-iid
r2-means	0.918594684209373	selisistat	cae	sciplex3-iid
r2-means	0.9537152062930896	selisistat	cae	sciplex3-iid
r2-means	0.9439215570729323	selisistat	cae	sciplex3-iid
r2-means	0.9304110430923656	selisistat	cae	sciplex3-iid
r2-means	0.892174128905969	selisistat	popalign	sciplex3-iid
r2-means	0.961243571313256	selisistat	popalign	sciplex3-iid
r2-means	0.9264875257230792	selisistat	popalign	sciplex3-iid
r2-means	0.9502575559308962	selisistat	popalign	sciplex3-iid
r2-means	0.927043493332014	selisistat	popalign	sciplex3-iid
r2-means	0.9377016937910786	selisistat	popalign	sciplex3-iid
r2-means	0.9341823743186404	selisistat	popalign	sciplex3-iid
r2-means	0.9351787616164232	selisistat	popalign	sciplex3-iid
r2-means	0.928135786303132	selisistat	popalign	sciplex3-iid
r2-means	0.9583167504214162	selisistat	popalign	sciplex3-iid
r2-means	0.9677066355800212	selisistat	identity	sciplex3-iid
r2-means	0.9306878511912694	selisistat	identity	sciplex3-iid
r2-means	0.9053299209421746	selisistat	identity	sciplex3-iid
r2-means	0.9333132118613549	selisistat	identity	sciplex3-iid
r2-means	0.9328714078533672	selisistat	identity	sciplex3-iid
r2-means	0.9082035935056968	selisistat	identity	sciplex3-iid
r2-means	0.8859994245183882	selisistat	identity	sciplex3-iid
r2-means	0.9296929571866638	selisistat	identity	sciplex3-iid
r2-means	0.930460371760708	selisistat	identity	sciplex3-iid
r2-means	0.9521115074176624	selisistat	identity	sciplex3-iid
r2-means	0.9852957283542016	selisistat	random	sciplex3-iid
r2-means	0.979185483287088	selisistat	random	sciplex3-iid
r2-means	0.983591126173157	selisistat	random	sciplex3-iid
r2-means	0.9801730858388	selisistat	random	sciplex3-iid
r2-means	0.976842944024874	selisistat	random	sciplex3-iid
r2-means	0.9835618166155756	selisistat	random	sciplex3-iid
r2-means	0.9781159471952812	selisistat	random	sciplex3-iid
r2-means	0.9827524817703114	selisistat	random	sciplex3-iid
r2-means	0.9794719284405028	selisistat	random	sciplex3-iid
r2-means	0.9768316353066414	selisistat	random	sciplex3-iid
r2-means	0.9622607469908504	selisistat	cellot	sciplex3-iid
r2-means	0.9745664186810366	selisistat	cellot	sciplex3-iid
r2-means	0.9753729521004568	selisistat	cellot	sciplex3-iid
r2-means	0.9623242811707168	selisistat	cellot	sciplex3-iid
r2-means	0.9765770841776316	selisistat	cellot	sciplex3-iid
r2-means	0.9598425104162284	selisistat	cellot	sciplex3-iid
r2-means	0.9658908586488614	selisistat	cellot	sciplex3-iid
r2-means	0.9725043595303086	selisistat	cellot	sciplex3-iid
r2-means	0.9733721835185918	selisistat	cellot	sciplex3-iid
r2-means	0.9682246375466476	selisistat	cellot	sciplex3-iid
r2-means	0.9391928865132548	baricitinib	scgen	sciplex3-iid
r2-means	0.9204031745757426	baricitinib	scgen	sciplex3-iid
r2-means	0.9309899283916048	baricitinib	scgen	sciplex3-iid
r2-means	0.9350138852199962	baricitinib	scgen	sciplex3-iid
r2-means	0.9659665640510492	baricitinib	scgen	sciplex3-iid
r2-means	0.9586002846666766	baricitinib	scgen	sciplex3-iid
r2-means	0.9552951413417462	baricitinib	scgen	sciplex3-iid
r2-means	0.9281715147718318	baricitinib	scgen	sciplex3-iid
r2-means	0.9445848591165326	baricitinib	scgen	sciplex3-iid
r2-means	0.9490778712306444	baricitinib	scgen	sciplex3-iid
r2-means	0.9360950572178632	baricitinib	cae	sciplex3-iid
r2-means	0.967301029282234	baricitinib	cae	sciplex3-iid
r2-means	0.9224320751535432	baricitinib	cae	sciplex3-iid
r2-means	0.8347274830629993	baricitinib	cae	sciplex3-iid
r2-means	0.9314595088071989	baricitinib	cae	sciplex3-iid
r2-means	0.9082165587907376	baricitinib	cae	sciplex3-iid
r2-means	0.8876865195605557	baricitinib	cae	sciplex3-iid
r2-means	0.9351672573123656	baricitinib	cae	sciplex3-iid
r2-means	0.8913978597044834	baricitinib	cae	sciplex3-iid
r2-means	0.9401468188172728	baricitinib	cae	sciplex3-iid
r2-means	0.9343096459943931	baricitinib	popalign	sciplex3-iid
r2-means	0.9669300977416742	baricitinib	popalign	sciplex3-iid
r2-means	0.9454820324338532	baricitinib	popalign	sciplex3-iid
r2-means	0.913912360786278	baricitinib	popalign	sciplex3-iid
r2-means	0.9551166579196702	baricitinib	popalign	sciplex3-iid
r2-means	0.9175880728342648	baricitinib	popalign	sciplex3-iid
r2-means	0.9635775610219244	baricitinib	popalign	sciplex3-iid
r2-means	0.9284350909965448	baricitinib	popalign	sciplex3-iid
r2-means	0.9303544485731856	baricitinib	popalign	sciplex3-iid
r2-means	0.9404575906764604	baricitinib	popalign	sciplex3-iid
r2-means	0.9646790752543222	baricitinib	identity	sciplex3-iid
r2-means	0.9254130862127152	baricitinib	identity	sciplex3-iid
r2-means	0.9328158233863256	baricitinib	identity	sciplex3-iid
r2-means	0.9177946551214554	baricitinib	identity	sciplex3-iid
r2-means	0.9006805719344724	baricitinib	identity	sciplex3-iid
r2-means	0.920049026627306	baricitinib	identity	sciplex3-iid
r2-means	0.9308440271675572	baricitinib	identity	sciplex3-iid
r2-means	0.923692960303289	baricitinib	identity	sciplex3-iid
r2-means	0.939959032760238	baricitinib	identity	sciplex3-iid
r2-means	0.9307293102198676	baricitinib	identity	sciplex3-iid
r2-means	0.9775867185517114	baricitinib	random	sciplex3-iid
r2-means	0.9710853437162652	baricitinib	random	sciplex3-iid
r2-means	0.962520635947746	baricitinib	random	sciplex3-iid
r2-means	0.9721884623240372	baricitinib	random	sciplex3-iid
r2-means	0.966732304786995	baricitinib	random	sciplex3-iid
r2-means	0.974426226971355	baricitinib	random	sciplex3-iid
r2-means	0.940249783497952	baricitinib	random	sciplex3-iid
r2-means	0.9624483860805144	baricitinib	random	sciplex3-iid
r2-means	0.9736691760338366	baricitinib	random	sciplex3-iid
r2-means	0.9714058527613764	baricitinib	random	sciplex3-iid
r2-means	0.9470350604327148	baricitinib	cellot	sciplex3-iid
r2-means	0.959797728452371	baricitinib	cellot	sciplex3-iid
r2-means	0.962407846397427	baricitinib	cellot	sciplex3-iid
r2-means	0.9667501258230492	baricitinib	cellot	sciplex3-iid
r2-means	0.9608309111823006	baricitinib	cellot	sciplex3-iid
r2-means	0.9572861145837744	baricitinib	cellot	sciplex3-iid
r2-means	0.9637873807442936	baricitinib	cellot	sciplex3-iid
r2-means	0.961558192750296	baricitinib	cellot	sciplex3-iid
r2-means	0.9531548934011432	baricitinib	cellot	sciplex3-iid
r2-means	0.9639362510330736	baricitinib	cellot	sciplex3-iid
r2-means	0.9371588259605668	abexinostat	scgen	sciplex3-iid
r2-means	0.942106963572208	abexinostat	scgen	sciplex3-iid
r2-means	0.9341065735383348	abexinostat	scgen	sciplex3-iid
r2-means	0.92854352151077	abexinostat	scgen	sciplex3-iid
r2-means	0.9432038259593838	abexinostat	scgen	sciplex3-iid
r2-means	0.9352739620183518	abexinostat	scgen	sciplex3-iid
r2-means	0.9383514885765226	abexinostat	scgen	sciplex3-iid
r2-means	0.9384545758326058	abexinostat	scgen	sciplex3-iid
r2-means	0.941686641029254	abexinostat	scgen	sciplex3-iid
r2-means	0.9420048824988272	abexinostat	scgen	sciplex3-iid
r2-means	0.8704182437530892	abexinostat	cae	sciplex3-iid
r2-means	0.8745702037586499	abexinostat	cae	sciplex3-iid
r2-means	0.8906185861461532	abexinostat	cae	sciplex3-iid
r2-means	0.8592225074634824	abexinostat	cae	sciplex3-iid
r2-means	0.8792301314313422	abexinostat	cae	sciplex3-iid
r2-means	0.8610779681347605	abexinostat	cae	sciplex3-iid
r2-means	0.8802658721567144	abexinostat	cae	sciplex3-iid
r2-means	0.8848395021286283	abexinostat	cae	sciplex3-iid
r2-means	0.8753122643948413	abexinostat	cae	sciplex3-iid
r2-means	0.8541162626727782	abexinostat	cae	sciplex3-iid
r2-means	0.8931367616873069	abexinostat	popalign	sciplex3-iid
r2-means	0.9046830255264928	abexinostat	popalign	sciplex3-iid
r2-means	0.9086464647427656	abexinostat	popalign	sciplex3-iid
r2-means	0.9062036043076348	abexinostat	popalign	sciplex3-iid
r2-means	0.918062386202587	abexinostat	popalign	sciplex3-iid
r2-means	0.896141576456443	abexinostat	popalign	sciplex3-iid
r2-means	0.9171376014631876	abexinostat	popalign	sciplex3-iid
r2-means	0.9023146641442896	abexinostat	popalign	sciplex3-iid
r2-means	0.9181318078268244	abexinostat	popalign	sciplex3-iid
r2-means	0.8999411905895224	abexinostat	popalign	sciplex3-iid
r2-means	0.8760925279396542	abexinostat	identity	sciplex3-iid
r2-means	0.873120658700029	abexinostat	identity	sciplex3-iid
r2-means	0.8563244351603222	abexinostat	identity	sciplex3-iid
r2-means	0.8940425115536117	abexinostat	identity	sciplex3-iid
r2-means	0.8400088762595429	abexinostat	identity	sciplex3-iid
r2-means	0.8486017046143087	abexinostat	identity	sciplex3-iid
r2-means	0.8677925636280955	abexinostat	identity	sciplex3-iid
r2-means	0.8513913000407312	abexinostat	identity	sciplex3-iid
r2-means	0.8633101204374461	abexinostat	identity	sciplex3-iid
r2-means	0.8641757668271868	abexinostat	identity	sciplex3-iid
r2-means	0.9761885623073372	abexinostat	random	sciplex3-iid
r2-means	0.9767936453428984	abexinostat	random	sciplex3-iid
r2-means	0.981699479316878	abexinostat	random	sciplex3-iid
r2-means	0.9696506591048876	abexinostat	random	sciplex3-iid
r2-means	0.9766090415638076	abexinostat	random	sciplex3-iid
r2-means	0.966338673009314	abexinostat	random	sciplex3-iid
r2-means	0.9840192757228337	abexinostat	random	sciplex3-iid
r2-means	0.9786047129727776	abexinostat	random	sciplex3-iid
r2-means	0.9806806277660028	abexinostat	random	sciplex3-iid
r2-means	0.9805287229779424	abexinostat	random	sciplex3-iid
r2-means	0.9689549442085014	abexinostat	cellot	sciplex3-iid
r2-means	0.9683331796249092	abexinostat	cellot	sciplex3-iid
r2-means	0.9613858890941008	abexinostat	cellot	sciplex3-iid
r2-means	0.967334646604367	abexinostat	cellot	sciplex3-iid
r2-means	0.957936094725518	abexinostat	cellot	sciplex3-iid
r2-means	0.9598802029108626	abexinostat	cellot	sciplex3-iid
r2-means	0.9684309363642852	abexinostat	cellot	sciplex3-iid
r2-means	0.9717132864053556	abexinostat	cellot	sciplex3-iid
r2-means	0.9679677952878736	abexinostat	cellot	sciplex3-iid
r2-means	0.9681689645132672	abexinostat	cellot	sciplex3-iid
r2-means	0.9411607188145747	mocetinostat	scgen	sciplex3-iid
r2-means	0.949073841223269	mocetinostat	scgen	sciplex3-iid
r2-means	0.9514333919757388	mocetinostat	scgen	sciplex3-iid
r2-means	0.942255624400682	mocetinostat	scgen	sciplex3-iid
r2-means	0.9499640745168206	mocetinostat	scgen	sciplex3-iid
r2-means	0.9578238422836316	mocetinostat	scgen	sciplex3-iid
r2-means	0.924082775636354	mocetinostat	scgen	sciplex3-iid
r2-means	0.943425342832872	mocetinostat	scgen	sciplex3-iid
r2-means	0.9475515090131068	mocetinostat	scgen	sciplex3-iid
r2-means	0.9414695329349968	mocetinostat	scgen	sciplex3-iid
r2-means	0.9412219370349372	mocetinostat	cae	sciplex3-iid
r2-means	0.9120625401571012	mocetinostat	cae	sciplex3-iid
r2-means	0.9310547732966816	mocetinostat	cae	sciplex3-iid
r2-means	0.9314544815523466	mocetinostat	cae	sciplex3-iid
r2-means	0.8948778357057591	mocetinostat	cae	sciplex3-iid
r2-means	0.9321046515948344	mocetinostat	cae	sciplex3-iid
r2-means	0.9148093770438916	mocetinostat	cae	sciplex3-iid
r2-means	0.9086086411084874	mocetinostat	cae	sciplex3-iid
r2-means	0.9363854145208652	mocetinostat	cae	sciplex3-iid
r2-means	0.8897924799313262	mocetinostat	cae	sciplex3-iid
r2-means	0.8957843990380207	mocetinostat	popalign	sciplex3-iid
r2-means	0.914083247541444	mocetinostat	popalign	sciplex3-iid
r2-means	0.8752505855320447	mocetinostat	popalign	sciplex3-iid
r2-means	0.873029997803346	mocetinostat	popalign	sciplex3-iid
r2-means	0.8723248794730194	mocetinostat	popalign	sciplex3-iid
r2-means	0.8632877244682265	mocetinostat	popalign	sciplex3-iid
r2-means	0.8768108179742138	mocetinostat	popalign	sciplex3-iid
r2-means	0.8886577398288953	mocetinostat	popalign	sciplex3-iid
r2-means	0.8582309400812601	mocetinostat	popalign	sciplex3-iid
r2-means	0.8822872935631421	mocetinostat	popalign	sciplex3-iid
r2-means	0.94948332741689	mocetinostat	identity	sciplex3-iid
r2-means	0.92487693797534	mocetinostat	identity	sciplex3-iid
r2-means	0.8924123248056297	mocetinostat	identity	sciplex3-iid
r2-means	0.9022853786683726	mocetinostat	identity	sciplex3-iid
r2-means	0.9369470773944236	mocetinostat	identity	sciplex3-iid
r2-means	0.9165264890317756	mocetinostat	identity	sciplex3-iid
r2-means	0.9281355217301712	mocetinostat	identity	sciplex3-iid
r2-means	0.9452716074665408	mocetinostat	identity	sciplex3-iid
r2-means	0.8867394827660732	mocetinostat	identity	sciplex3-iid
r2-means	0.9390135208779642	mocetinostat	identity	sciplex3-iid
r2-means	0.9863730505898484	mocetinostat	random	sciplex3-iid
r2-means	0.9769800548315486	mocetinostat	random	sciplex3-iid
r2-means	0.9793547245632468	mocetinostat	random	sciplex3-iid
r2-means	0.9739197070427668	mocetinostat	random	sciplex3-iid
r2-means	0.9824547141958544	mocetinostat	random	sciplex3-iid
r2-means	0.9828454428687512	mocetinostat	random	sciplex3-iid
r2-means	0.9831883079748616	mocetinostat	random	sciplex3-iid
r2-means	0.9845760398700092	mocetinostat	random	sciplex3-iid
r2-means	0.9855641618072184	mocetinostat	random	sciplex3-iid
r2-means	0.984975114276674	mocetinostat	random	sciplex3-iid
r2-means	0.9758774204256592	mocetinostat	cellot	sciplex3-iid
r2-means	0.9748980090701308	mocetinostat	cellot	sciplex3-iid
r2-means	0.9698874039731572	mocetinostat	cellot	sciplex3-iid
r2-means	0.9654573800174352	mocetinostat	cellot	sciplex3-iid
r2-means	0.9776739594778532	mocetinostat	cellot	sciplex3-iid
r2-means	0.9742048659350496	mocetinostat	cellot	sciplex3-iid
r2-means	0.9641672044341616	mocetinostat	cellot	sciplex3-iid
r2-means	0.9739948663213372	mocetinostat	cellot	sciplex3-iid
r2-means	0.9716296623282684	mocetinostat	cellot	sciplex3-iid
r2-means	0.976574210559712	mocetinostat	cellot	sciplex3-iid
r2-means	0.9541463327711062	decitabine	scgen	sciplex3-iid
r2-means	0.9469776500690976	decitabine	scgen	sciplex3-iid
r2-means	0.9525186202611018	decitabine	scgen	sciplex3-iid
r2-means	0.9556164694344356	decitabine	scgen	sciplex3-iid
r2-means	0.9494041181626108	decitabine	scgen	sciplex3-iid
r2-means	0.9512989055194342	decitabine	scgen	sciplex3-iid
r2-means	0.9565653921563504	decitabine	scgen	sciplex3-iid
r2-means	0.9445417368414036	decitabine	scgen	sciplex3-iid
r2-means	0.9374382882596858	decitabine	scgen	sciplex3-iid
r2-means	0.959980781011592	decitabine	scgen	sciplex3-iid
r2-means	0.9165076061700363	decitabine	cae	sciplex3-iid
r2-means	0.9239275249360136	decitabine	cae	sciplex3-iid
r2-means	0.8975905293422927	decitabine	cae	sciplex3-iid
r2-means	0.908496056803446	decitabine	cae	sciplex3-iid
r2-means	0.901268686086223	decitabine	cae	sciplex3-iid
r2-means	0.9049549706593324	decitabine	cae	sciplex3-iid
r2-means	0.9268476201571024	decitabine	cae	sciplex3-iid
r2-means	0.9479481075194492	decitabine	cae	sciplex3-iid
r2-means	0.9113918047755132	decitabine	cae	sciplex3-iid
r2-means	0.909123524832604	decitabine	cae	sciplex3-iid
r2-means	0.9003541727111264	decitabine	popalign	sciplex3-iid
r2-means	0.9009888483976044	decitabine	popalign	sciplex3-iid
r2-means	0.9272978401248512	decitabine	popalign	sciplex3-iid
r2-means	0.858720067040809	decitabine	popalign	sciplex3-iid
r2-means	0.9202326660266926	decitabine	popalign	sciplex3-iid
r2-means	0.9029966567816776	decitabine	popalign	sciplex3-iid
r2-means	0.8917891061794402	decitabine	popalign	sciplex3-iid
r2-means	0.8827112305946627	decitabine	popalign	sciplex3-iid
r2-means	0.887381236796399	decitabine	popalign	sciplex3-iid
r2-means	0.9111963231605597	decitabine	popalign	sciplex3-iid
r2-means	0.8675978154649232	decitabine	identity	sciplex3-iid
r2-means	0.909466627615788	decitabine	identity	sciplex3-iid
r2-means	0.9126827316480708	decitabine	identity	sciplex3-iid
r2-means	0.9290392058955224	decitabine	identity	sciplex3-iid
r2-means	0.9258540926959876	decitabine	identity	sciplex3-iid
r2-means	0.9178353526787428	decitabine	identity	sciplex3-iid
r2-means	0.9382556628135248	decitabine	identity	sciplex3-iid
r2-means	0.9033989559081098	decitabine	identity	sciplex3-iid
r2-means	0.9290044782851532	decitabine	identity	sciplex3-iid
r2-means	0.8897639209985089	decitabine	identity	sciplex3-iid
r2-means	0.9844274219034408	decitabine	random	sciplex3-iid
r2-means	0.9810114449673334	decitabine	random	sciplex3-iid
r2-means	0.9836480167108802	decitabine	random	sciplex3-iid
r2-means	0.9835915476645924	decitabine	random	sciplex3-iid
r2-means	0.9791872394795104	decitabine	random	sciplex3-iid
r2-means	0.982752129863465	decitabine	random	sciplex3-iid
r2-means	0.9802190647759648	decitabine	random	sciplex3-iid
r2-means	0.9812565440300294	decitabine	random	sciplex3-iid
r2-means	0.9829944226664912	decitabine	random	sciplex3-iid
r2-means	0.985211829625733	decitabine	random	sciplex3-iid
r2-means	0.974998585182903	decitabine	cellot	sciplex3-iid
r2-means	0.975358825753216	decitabine	cellot	sciplex3-iid
r2-means	0.9682935929048944	decitabine	cellot	sciplex3-iid
r2-means	0.96496069752965	decitabine	cellot	sciplex3-iid
r2-means	0.9703712235760334	decitabine	cellot	sciplex3-iid
r2-means	0.970499233195052	decitabine	cellot	sciplex3-iid
r2-means	0.965883091537595	decitabine	cellot	sciplex3-iid
r2-means	0.9644188436320597	decitabine	cellot	sciplex3-iid
r2-means	0.9680789267847648	decitabine	cellot	sciplex3-iid
r2-means	0.9757712989551156	decitabine	cellot	sciplex3-iid
r2-means	0.9442505417124224	tucidinostat	scgen	sciplex3-iid
r2-means	0.9379454923835522	tucidinostat	scgen	sciplex3-iid
r2-means	0.9345037257058284	tucidinostat	scgen	sciplex3-iid
r2-means	0.9580983195127644	tucidinostat	scgen	sciplex3-iid
r2-means	0.9448106876378072	tucidinostat	scgen	sciplex3-iid
r2-means	0.9457681818269866	tucidinostat	scgen	sciplex3-iid
r2-means	0.9387192859650024	tucidinostat	scgen	sciplex3-iid
r2-means	0.9396321912045342	tucidinostat	scgen	sciplex3-iid
r2-means	0.9442162819201486	tucidinostat	scgen	sciplex3-iid
r2-means	0.9322939826407632	tucidinostat	scgen	sciplex3-iid
r2-means	0.8699228821858327	tucidinostat	cae	sciplex3-iid
r2-means	0.9091433645532462	tucidinostat	cae	sciplex3-iid
r2-means	0.9119058890842502	tucidinostat	cae	sciplex3-iid
r2-means	0.9418164927489864	tucidinostat	cae	sciplex3-iid
r2-means	0.8693514402287065	tucidinostat	cae	sciplex3-iid
r2-means	0.9106677916075264	tucidinostat	cae	sciplex3-iid
r2-means	0.9165958450285798	tucidinostat	cae	sciplex3-iid
r2-means	0.939095843749472	tucidinostat	cae	sciplex3-iid
r2-means	0.8991258065547285	tucidinostat	cae	sciplex3-iid
r2-means	0.9275801209136836	tucidinostat	cae	sciplex3-iid
r2-means	0.9171906802844518	tucidinostat	popalign	sciplex3-iid
r2-means	0.883489383687652	tucidinostat	popalign	sciplex3-iid
r2-means	0.900903303521596	tucidinostat	popalign	sciplex3-iid
r2-means	0.8784549463104265	tucidinostat	popalign	sciplex3-iid
r2-means	0.8809530695615744	tucidinostat	popalign	sciplex3-iid
r2-means	0.8759410304682348	tucidinostat	popalign	sciplex3-iid
r2-means	0.9237998868639172	tucidinostat	popalign	sciplex3-iid
r2-means	0.9005251739954566	tucidinostat	popalign	sciplex3-iid
r2-means	0.9089720248548594	tucidinostat	popalign	sciplex3-iid
r2-means	0.8895897862876767	tucidinostat	popalign	sciplex3-iid
r2-means	0.9123139630080216	tucidinostat	identity	sciplex3-iid
r2-means	0.9446742444244746	tucidinostat	identity	sciplex3-iid
r2-means	0.9469371798884424	tucidinostat	identity	sciplex3-iid
r2-means	0.8994146928839634	tucidinostat	identity	sciplex3-iid
r2-means	0.9214785202500252	tucidinostat	identity	sciplex3-iid
r2-means	0.9208512813480272	tucidinostat	identity	sciplex3-iid
r2-means	0.8744462985667337	tucidinostat	identity	sciplex3-iid
r2-means	0.8937814785983433	tucidinostat	identity	sciplex3-iid
r2-means	0.8866273163757651	tucidinostat	identity	sciplex3-iid
r2-means	0.9247516324501884	tucidinostat	identity	sciplex3-iid
r2-means	0.982743594718608	tucidinostat	random	sciplex3-iid
r2-means	0.9833567008387524	tucidinostat	random	sciplex3-iid
r2-means	0.983978862990974	tucidinostat	random	sciplex3-iid
r2-means	0.9786482228805404	tucidinostat	random	sciplex3-iid
r2-means	0.979185353782288	tucidinostat	random	sciplex3-iid
r2-means	0.9849372699835576	tucidinostat	random	sciplex3-iid
r2-means	0.979076775135308	tucidinostat	random	sciplex3-iid
r2-means	0.9691820563022744	tucidinostat	random	sciplex3-iid
r2-means	0.9820988487858168	tucidinostat	random	sciplex3-iid
r2-means	0.9838188246068064	tucidinostat	random	sciplex3-iid
r2-means	0.9731640850872814	tucidinostat	cellot	sciplex3-iid
r2-means	0.9741555355815537	tucidinostat	cellot	sciplex3-iid
r2-means	0.967303818225414	tucidinostat	cellot	sciplex3-iid
r2-means	0.9750604610214902	tucidinostat	cellot	sciplex3-iid
r2-means	0.9745661414526908	tucidinostat	cellot	sciplex3-iid
r2-means	0.9698926849816114	tucidinostat	cellot	sciplex3-iid
r2-means	0.9684941293284988	tucidinostat	cellot	sciplex3-iid
r2-means	0.9691666365295124	tucidinostat	cellot	sciplex3-iid
r2-means	0.9660979252832852	tucidinostat	cellot	sciplex3-iid
r2-means	0.9705199025273076	tucidinostat	cellot	sciplex3-iid
r2-means	0.9505694011088645	azacitidine	scgen	sciplex3-iid
r2-means	0.9435027192493364	azacitidine	scgen	sciplex3-iid
r2-means	0.9389731599103712	azacitidine	scgen	sciplex3-iid
r2-means	0.9308658845347262	azacitidine	scgen	sciplex3-iid
r2-means	0.9550993970624122	azacitidine	scgen	sciplex3-iid
r2-means	0.9536002246409562	azacitidine	scgen	sciplex3-iid
r2-means	0.9278355768731223	azacitidine	scgen	sciplex3-iid
r2-means	0.953381769949009	azacitidine	scgen	sciplex3-iid
r2-means	0.9489880999231394	azacitidine	scgen	sciplex3-iid
r2-means	0.9438221703930294	azacitidine	scgen	sciplex3-iid
r2-means	0.8760601147861955	azacitidine	cae	sciplex3-iid
r2-means	0.8685660271458823	azacitidine	cae	sciplex3-iid
r2-means	0.9089567164867576	azacitidine	cae	sciplex3-iid
r2-means	0.9195395500067066	azacitidine	cae	sciplex3-iid
r2-means	0.9320947138560056	azacitidine	cae	sciplex3-iid
r2-means	0.9219855378280712	azacitidine	cae	sciplex3-iid
r2-means	0.9294228000748728	azacitidine	cae	sciplex3-iid
r2-means	0.9248076095096922	azacitidine	cae	sciplex3-iid
r2-means	0.9379115493967056	azacitidine	cae	sciplex3-iid
r2-means	0.9098111747020964	azacitidine	cae	sciplex3-iid
r2-means	0.91192322032492	azacitidine	popalign	sciplex3-iid
r2-means	0.9405598031872704	azacitidine	popalign	sciplex3-iid
r2-means	0.9017427536931436	azacitidine	popalign	sciplex3-iid
r2-means	0.9053260785382058	azacitidine	popalign	sciplex3-iid
r2-means	0.9229406298208668	azacitidine	popalign	sciplex3-iid
r2-means	0.9106518734012204	azacitidine	popalign	sciplex3-iid
r2-means	0.944658902822798	azacitidine	popalign	sciplex3-iid
r2-means	0.9166517951402064	azacitidine	popalign	sciplex3-iid
r2-means	0.9201043965656834	azacitidine	popalign	sciplex3-iid
r2-means	0.9507681544340604	azacitidine	popalign	sciplex3-iid
r2-means	0.9213445854295632	azacitidine	identity	sciplex3-iid
r2-means	0.9404068222428376	azacitidine	identity	sciplex3-iid
r2-means	0.9171609197609116	azacitidine	identity	sciplex3-iid
r2-means	0.9256540703303006	azacitidine	identity	sciplex3-iid
r2-means	0.9019075869050012	azacitidine	identity	sciplex3-iid
r2-means	0.9070743295826416	azacitidine	identity	sciplex3-iid
r2-means	0.9082172120202304	azacitidine	identity	sciplex3-iid
r2-means	0.908052939210652	azacitidine	identity	sciplex3-iid
r2-means	0.9245985682351004	azacitidine	identity	sciplex3-iid
r2-means	0.9096379614672256	azacitidine	identity	sciplex3-iid
r2-means	0.9777196789645964	azacitidine	random	sciplex3-iid
r2-means	0.981055755407585	azacitidine	random	sciplex3-iid
r2-means	0.9774447472696016	azacitidine	random	sciplex3-iid
r2-means	0.976692905977146	azacitidine	random	sciplex3-iid
r2-means	0.9756428435121506	azacitidine	random	sciplex3-iid
r2-means	0.9833287722964946	azacitidine	random	sciplex3-iid
r2-means	0.9784843462897218	azacitidine	random	sciplex3-iid
r2-means	0.977015059679882	azacitidine	random	sciplex3-iid
r2-means	0.9856530171252296	azacitidine	random	sciplex3-iid
r2-means	0.9805680022374222	azacitidine	random	sciplex3-iid
r2-means	0.9762289333738452	azacitidine	cellot	sciplex3-iid
r2-means	0.9661507119823112	azacitidine	cellot	sciplex3-iid
r2-means	0.9739019354830591	azacitidine	cellot	sciplex3-iid
r2-means	0.9684754664249142	azacitidine	cellot	sciplex3-iid
r2-means	0.9670001776103055	azacitidine	cellot	sciplex3-iid
r2-means	0.9601019477193508	azacitidine	cellot	sciplex3-iid
r2-means	0.9672171181881734	azacitidine	cellot	sciplex3-iid
r2-means	0.976802761171379	azacitidine	cellot	sciplex3-iid
r2-means	0.9654004041171949	azacitidine	cellot	sciplex3-iid
r2-means	0.9731898754463698	azacitidine	cellot	sciplex3-iid
r2-means	0.9574489529114546	ruxolitinib	scgen	sciplex3-iid
r2-means	0.9642515849879056	ruxolitinib	scgen	sciplex3-iid
r2-means	0.9657398250856148	ruxolitinib	scgen	sciplex3-iid
r2-means	0.9595280885865092	ruxolitinib	scgen	sciplex3-iid
r2-means	0.9281198701974036	ruxolitinib	scgen	sciplex3-iid
r2-means	0.9579497336395174	ruxolitinib	scgen	sciplex3-iid
r2-means	0.9624628994259232	ruxolitinib	scgen	sciplex3-iid
r2-means	0.9528390132278266	ruxolitinib	scgen	sciplex3-iid
r2-means	0.9526277898911156	ruxolitinib	scgen	sciplex3-iid
r2-means	0.9621836257889176	ruxolitinib	scgen	sciplex3-iid
r2-means	0.9515459070923472	ruxolitinib	cae	sciplex3-iid
r2-means	0.9639001274609246	ruxolitinib	cae	sciplex3-iid
r2-means	0.9202538366344896	ruxolitinib	cae	sciplex3-iid
r2-means	0.9713967891671031	ruxolitinib	cae	sciplex3-iid
r2-means	0.912644233525644	ruxolitinib	cae	sciplex3-iid
r2-means	0.9249420540508956	ruxolitinib	cae	sciplex3-iid
r2-means	0.9287379134528594	ruxolitinib	cae	sciplex3-iid
r2-means	0.9561695030707694	ruxolitinib	cae	sciplex3-iid
r2-means	0.9611934803794512	ruxolitinib	cae	sciplex3-iid
r2-means	0.9657816570643332	ruxolitinib	cae	sciplex3-iid
r2-means	0.9531724986754688	ruxolitinib	popalign	sciplex3-iid
r2-means	0.937171797876314	ruxolitinib	popalign	sciplex3-iid
r2-means	0.9359478971210377	ruxolitinib	popalign	sciplex3-iid
r2-means	0.9459110589040448	ruxolitinib	popalign	sciplex3-iid
r2-means	0.9325530183846564	ruxolitinib	popalign	sciplex3-iid
r2-means	0.963787002921405	ruxolitinib	popalign	sciplex3-iid
r2-means	0.953130349738026	ruxolitinib	popalign	sciplex3-iid
r2-means	0.9424571821334554	ruxolitinib	popalign	sciplex3-iid
r2-means	0.9417764714051488	ruxolitinib	popalign	sciplex3-iid
r2-means	0.9440927343684308	ruxolitinib	popalign	sciplex3-iid
r2-means	0.916743903788372	ruxolitinib	identity	sciplex3-iid
r2-means	0.9474166688403034	ruxolitinib	identity	sciplex3-iid
r2-means	0.9337474751190736	ruxolitinib	identity	sciplex3-iid
r2-means	0.9581181740558192	ruxolitinib	identity	sciplex3-iid
r2-means	0.928765993417936	ruxolitinib	identity	sciplex3-iid
r2-means	0.9522632487940608	ruxolitinib	identity	sciplex3-iid
r2-means	0.9451707621076522	ruxolitinib	identity	sciplex3-iid
r2-means	0.9464216606507856	ruxolitinib	identity	sciplex3-iid
r2-means	0.960649764998598	ruxolitinib	identity	sciplex3-iid
r2-means	0.970951378402136	ruxolitinib	identity	sciplex3-iid
r2-means	0.9861552988644192	ruxolitinib	random	sciplex3-iid
r2-means	0.984087698478436	ruxolitinib	random	sciplex3-iid
r2-means	0.9848229428960066	ruxolitinib	random	sciplex3-iid
r2-means	0.9838113679053296	ruxolitinib	random	sciplex3-iid
r2-means	0.9804325827807486	ruxolitinib	random	sciplex3-iid
r2-means	0.971877668806307	ruxolitinib	random	sciplex3-iid
r2-means	0.9617724508315512	ruxolitinib	random	sciplex3-iid
r2-means	0.9767047584022044	ruxolitinib	random	sciplex3-iid
r2-means	0.9842159617329124	ruxolitinib	random	sciplex3-iid
r2-means	0.979656999391458	ruxolitinib	random	sciplex3-iid
r2-means	0.9803570950926294	ruxolitinib	cellot	sciplex3-iid
r2-means	0.9590513496581676	ruxolitinib	cellot	sciplex3-iid
r2-means	0.9738572357397252	ruxolitinib	cellot	sciplex3-iid
r2-means	0.9742490265817804	ruxolitinib	cellot	sciplex3-iid
r2-means	0.9783283700519264	ruxolitinib	cellot	sciplex3-iid
r2-means	0.9757897384344464	ruxolitinib	cellot	sciplex3-iid
r2-means	0.97949386606809	ruxolitinib	cellot	sciplex3-iid
r2-means	0.9675250019124584	ruxolitinib	cellot	sciplex3-iid
r2-means	0.9698707860103636	ruxolitinib	cellot	sciplex3-iid
r2-means	0.9745343157640112	ruxolitinib	cellot	sciplex3-iid
r2-means	0.959258370946242	tacedinaline	scgen	sciplex3-iid
r2-means	0.9584124859525932	tacedinaline	scgen	sciplex3-iid
r2-means	0.939585090780784	tacedinaline	scgen	sciplex3-iid
r2-means	0.9646287901446936	tacedinaline	scgen	sciplex3-iid
r2-means	0.9569334021244078	tacedinaline	scgen	sciplex3-iid
r2-means	0.9445456850840588	tacedinaline	scgen	sciplex3-iid
r2-means	0.960876295372589	tacedinaline	scgen	sciplex3-iid
r2-means	0.9558216775640236	tacedinaline	scgen	sciplex3-iid
r2-means	0.9555785611047254	tacedinaline	scgen	sciplex3-iid
r2-means	0.9645146060185772	tacedinaline	scgen	sciplex3-iid
r2-means	0.9516516327027634	tacedinaline	cae	sciplex3-iid
r2-means	0.9509703651084832	tacedinaline	cae	sciplex3-iid
r2-means	0.9424981791119948	tacedinaline	cae	sciplex3-iid
r2-means	0.9324351679158758	tacedinaline	cae	sciplex3-iid
r2-means	0.9339882778714764	tacedinaline	cae	sciplex3-iid
r2-means	0.9356437477212164	tacedinaline	cae	sciplex3-iid
r2-means	0.9163689131396494	tacedinaline	cae	sciplex3-iid
r2-means	0.9604464185224753	tacedinaline	cae	sciplex3-iid
r2-means	0.9407015520536964	tacedinaline	cae	sciplex3-iid
r2-means	0.927223863938624	tacedinaline	cae	sciplex3-iid
r2-means	0.935661388447986	tacedinaline	popalign	sciplex3-iid
r2-means	0.9423620397679638	tacedinaline	popalign	sciplex3-iid
r2-means	0.9186286730499624	tacedinaline	popalign	sciplex3-iid
r2-means	0.933811044440518	tacedinaline	popalign	sciplex3-iid
r2-means	0.964624649009421	tacedinaline	popalign	sciplex3-iid
r2-means	0.9571673991320722	tacedinaline	popalign	sciplex3-iid
r2-means	0.9514637781472064	tacedinaline	popalign	sciplex3-iid
r2-means	0.9490975237220584	tacedinaline	popalign	sciplex3-iid
r2-means	0.9507980789995168	tacedinaline	popalign	sciplex3-iid
r2-means	0.9453246092573074	tacedinaline	popalign	sciplex3-iid
r2-means	0.9285352852848048	tacedinaline	identity	sciplex3-iid
r2-means	0.9276946345288182	tacedinaline	identity	sciplex3-iid
r2-means	0.929772570153036	tacedinaline	identity	sciplex3-iid
r2-means	0.9360533512075944	tacedinaline	identity	sciplex3-iid
r2-means	0.9247269410848048	tacedinaline	identity	sciplex3-iid
r2-means	0.9277335107571556	tacedinaline	identity	sciplex3-iid
r2-means	0.9630042600118758	tacedinaline	identity	sciplex3-iid
r2-means	0.91893619532722	tacedinaline	identity	sciplex3-iid
r2-means	0.9347890213903116	tacedinaline	identity	sciplex3-iid
r2-means	0.9633734166502368	tacedinaline	identity	sciplex3-iid
r2-means	0.9647528439266262	tacedinaline	random	sciplex3-iid
r2-means	0.9473804780179146	tacedinaline	random	sciplex3-iid
r2-means	0.9555846255503871	tacedinaline	random	sciplex3-iid
r2-means	0.9783803306750404	tacedinaline	random	sciplex3-iid
r2-means	0.951398874855648	tacedinaline	random	sciplex3-iid
r2-means	0.9722031783801482	tacedinaline	random	sciplex3-iid
r2-means	0.9685665338420762	tacedinaline	random	sciplex3-iid
r2-means	0.9689481925815624	tacedinaline	random	sciplex3-iid
r2-means	0.9738694192908136	tacedinaline	random	sciplex3-iid
r2-means	0.9722272641140192	tacedinaline	random	sciplex3-iid
r2-means	0.965138129281788	tacedinaline	cellot	sciplex3-iid
r2-means	0.9676410992804756	tacedinaline	cellot	sciplex3-iid
r2-means	0.9680674878776804	tacedinaline	cellot	sciplex3-iid
r2-means	0.9753302680789988	tacedinaline	cellot	sciplex3-iid
r2-means	0.9642542993125308	tacedinaline	cellot	sciplex3-iid
r2-means	0.9566729785907432	tacedinaline	cellot	sciplex3-iid
r2-means	0.959684329081468	tacedinaline	cellot	sciplex3-iid
r2-means	0.9469238818534346	tacedinaline	cellot	sciplex3-iid
r2-means	0.9724362149464024	tacedinaline	cellot	sciplex3-iid
r2-means	0.96859217591249	tacedinaline	cellot	sciplex3-iid
r2-means	0.941155625620774	pracinostat	scgen	sciplex3-iid
r2-means	0.9320101960650274	pracinostat	scgen	sciplex3-iid
r2-means	0.9296792719108676	pracinostat	scgen	sciplex3-iid
r2-means	0.93554688428742	pracinostat	scgen	sciplex3-iid
r2-means	0.9326301897722504	pracinostat	scgen	sciplex3-iid
r2-means	0.9213871494038394	pracinostat	scgen	sciplex3-iid
r2-means	0.9182028521958108	pracinostat	scgen	sciplex3-iid
r2-means	0.9224687359873774	pracinostat	scgen	sciplex3-iid
r2-means	0.9149161200199494	pracinostat	scgen	sciplex3-iid
r2-means	0.9295736521637388	pracinostat	scgen	sciplex3-iid
r2-means	0.9249466288925698	pracinostat	cae	sciplex3-iid
r2-means	0.8932260514604253	pracinostat	cae	sciplex3-iid
r2-means	0.876533742335606	pracinostat	cae	sciplex3-iid
r2-means	0.8888301227424287	pracinostat	cae	sciplex3-iid
r2-means	0.9022934121517632	pracinostat	cae	sciplex3-iid
r2-means	0.8877272578047284	pracinostat	cae	sciplex3-iid
r2-means	0.9071200313754014	pracinostat	cae	sciplex3-iid
r2-means	0.8868359788183825	pracinostat	cae	sciplex3-iid
r2-means	0.8963441646964047	pracinostat	cae	sciplex3-iid
r2-means	0.9195302009243956	pracinostat	cae	sciplex3-iid
r2-means	0.9404090317237624	pracinostat	popalign	sciplex3-iid
r2-means	0.9435176029150638	pracinostat	popalign	sciplex3-iid
r2-means	0.9401727107795728	pracinostat	popalign	sciplex3-iid
r2-means	0.9384882955075364	pracinostat	popalign	sciplex3-iid
r2-means	0.9264064313974492	pracinostat	popalign	sciplex3-iid
r2-means	0.9241825235845176	pracinostat	popalign	sciplex3-iid
r2-means	0.933744722555055	pracinostat	popalign	sciplex3-iid
r2-means	0.949523835055306	pracinostat	popalign	sciplex3-iid
r2-means	0.934521933614516	pracinostat	popalign	sciplex3-iid
r2-means	0.9322994372802084	pracinostat	popalign	sciplex3-iid
r2-means	0.8551938997726882	pracinostat	identity	sciplex3-iid
r2-means	0.9035497000187388	pracinostat	identity	sciplex3-iid
r2-means	0.8893776572863568	pracinostat	identity	sciplex3-iid
r2-means	0.8986807829653202	pracinostat	identity	sciplex3-iid
r2-means	0.9042705670958328	pracinostat	identity	sciplex3-iid
r2-means	0.8637057647319334	pracinostat	identity	sciplex3-iid
r2-means	0.8980063166467867	pracinostat	identity	sciplex3-iid
r2-means	0.8817535027927607	pracinostat	identity	sciplex3-iid
r2-means	0.87997598575846	pracinostat	identity	sciplex3-iid
r2-means	0.8906009562314823	pracinostat	identity	sciplex3-iid
r2-means	0.9509030772723358	pracinostat	random	sciplex3-iid
r2-means	0.9808386793769	pracinostat	random	sciplex3-iid
r2-means	0.980365687203707	pracinostat	random	sciplex3-iid
r2-means	0.9794220327029172	pracinostat	random	sciplex3-iid
r2-means	0.9733156415592912	pracinostat	random	sciplex3-iid
r2-means	0.9768697080090628	pracinostat	random	sciplex3-iid
r2-means	0.978926096051397	pracinostat	random	sciplex3-iid
r2-means	0.979438006364279	pracinostat	random	sciplex3-iid
r2-means	0.9780625845204532	pracinostat	random	sciplex3-iid
r2-means	0.9628732256039224	pracinostat	random	sciplex3-iid
r2-means	0.9645681786462028	pracinostat	cellot	sciplex3-iid
r2-means	0.9555875373036344	pracinostat	cellot	sciplex3-iid
r2-means	0.9410091197484656	pracinostat	cellot	sciplex3-iid
r2-means	0.9579720605009991	pracinostat	cellot	sciplex3-iid
r2-means	0.9504862472981	pracinostat	cellot	sciplex3-iid
r2-means	0.9605724049294516	pracinostat	cellot	sciplex3-iid
r2-means	0.9351243601625502	pracinostat	cellot	sciplex3-iid
r2-means	0.9195464192453164	pracinostat	cellot	sciplex3-iid
r2-means	0.960806674596756	pracinostat	cellot	sciplex3-iid
r2-means	0.9566169189738588	pracinostat	cellot	sciplex3-iid
r2-means	0.9009671305970446	trametinib	scgen	sciplex3-iid
r2-means	0.9116200563728936	trametinib	scgen	sciplex3-iid
r2-means	0.9055250576243198	trametinib	scgen	sciplex3-iid
r2-means	0.8916888436300642	trametinib	scgen	sciplex3-iid
r2-means	0.912392723576481	trametinib	scgen	sciplex3-iid
r2-means	0.910752668293332	trametinib	scgen	sciplex3-iid
r2-means	0.9008011034845074	trametinib	scgen	sciplex3-iid
r2-means	0.8945184482015108	trametinib	scgen	sciplex3-iid
r2-means	0.9093821258355484	trametinib	scgen	sciplex3-iid
r2-means	0.896064536778225	trametinib	scgen	sciplex3-iid
r2-means	0.883845762225649	trametinib	cae	sciplex3-iid
r2-means	0.8974089418113501	trametinib	cae	sciplex3-iid
r2-means	0.8558560599621196	trametinib	cae	sciplex3-iid
r2-means	0.8532336918262033	trametinib	cae	sciplex3-iid
r2-means	0.8840893050793256	trametinib	cae	sciplex3-iid
r2-means	0.8560336554496005	trametinib	cae	sciplex3-iid
r2-means	0.8877219217923319	trametinib	cae	sciplex3-iid
r2-means	0.8965434808265703	trametinib	cae	sciplex3-iid
r2-means	0.8913475640011139	trametinib	cae	sciplex3-iid
r2-means	0.895097889503972	trametinib	cae	sciplex3-iid
r2-means	0.8949400322807569	trametinib	popalign	sciplex3-iid
r2-means	0.9146637956478716	trametinib	popalign	sciplex3-iid
r2-means	0.9299014386401478	trametinib	popalign	sciplex3-iid
r2-means	0.9226085055966252	trametinib	popalign	sciplex3-iid
r2-means	0.9252656359333834	trametinib	popalign	sciplex3-iid
r2-means	0.9183769295533928	trametinib	popalign	sciplex3-iid
r2-means	0.9267173190084926	trametinib	popalign	sciplex3-iid
r2-means	0.9359401126389318	trametinib	popalign	sciplex3-iid
r2-means	0.93466175666521	trametinib	popalign	sciplex3-iid
r2-means	0.9279023257575694	trametinib	popalign	sciplex3-iid
r2-means	0.8688121190582928	trametinib	identity	sciplex3-iid
r2-means	0.8905768542852067	trametinib	identity	sciplex3-iid
r2-means	0.8891791970172586	trametinib	identity	sciplex3-iid
r2-means	0.8466620580308878	trametinib	identity	sciplex3-iid
r2-means	0.8978704083290903	trametinib	identity	sciplex3-iid
r2-means	0.8761849482124465	trametinib	identity	sciplex3-iid
r2-means	0.9107890063699878	trametinib	identity	sciplex3-iid
r2-means	0.8373019156570787	trametinib	identity	sciplex3-iid
r2-means	0.8908968661078169	trametinib	identity	sciplex3-iid
r2-means	0.8910873840889852	trametinib	identity	sciplex3-iid
r2-means	0.9697829317663292	trametinib	random	sciplex3-iid
r2-means	0.9716789211626468	trametinib	random	sciplex3-iid
r2-means	0.9673765905243136	trametinib	random	sciplex3-iid
r2-means	0.9518330933854808	trametinib	random	sciplex3-iid
r2-means	0.9570512000346229	trametinib	random	sciplex3-iid
r2-means	0.9729054394644456	trametinib	random	sciplex3-iid
r2-means	0.9664255734518876	trametinib	random	sciplex3-iid
r2-means	0.9719900364130906	trametinib	random	sciplex3-iid
r2-means	0.9559034720798388	trametinib	random	sciplex3-iid
r2-means	0.9746572635940592	trametinib	random	sciplex3-iid
r2-means	0.9633314566064588	trametinib	cellot	sciplex3-iid
r2-means	0.9630510150631568	trametinib	cellot	sciplex3-iid
r2-means	0.9622913003481458	trametinib	cellot	sciplex3-iid
r2-means	0.9661203132967396	trametinib	cellot	sciplex3-iid
r2-means	0.9676241866760416	trametinib	cellot	sciplex3-iid
r2-means	0.9608465216209624	trametinib	cellot	sciplex3-iid
r2-means	0.959325702417721	trametinib	cellot	sciplex3-iid
r2-means	0.9659315205824198	trametinib	cellot	sciplex3-iid
r2-means	0.9625041468571088	trametinib	cellot	sciplex3-iid
r2-means	0.9529074088328968	trametinib	cellot	sciplex3-iid
r2-means	0.927500790056374	entinostat	scgen	sciplex3-iid
r2-means	0.9103526035712272	entinostat	scgen	sciplex3-iid
r2-means	0.9433890393231352	entinostat	scgen	sciplex3-iid
r2-means	0.9478287022134	entinostat	scgen	sciplex3-iid
r2-means	0.9236160179459356	entinostat	scgen	sciplex3-iid
r2-means	0.9485839057688203	entinostat	scgen	sciplex3-iid
r2-means	0.9459573321992988	entinostat	scgen	sciplex3-iid
r2-means	0.9526939061997208	entinostat	scgen	sciplex3-iid
r2-means	0.945379176932713	entinostat	scgen	sciplex3-iid
r2-means	0.9441644356709068	entinostat	scgen	sciplex3-iid
r2-means	0.8773298549200929	entinostat	cae	sciplex3-iid
r2-means	0.8829726558332753	entinostat	cae	sciplex3-iid
r2-means	0.897691481474366	entinostat	cae	sciplex3-iid
r2-means	0.921851255343297	entinostat	cae	sciplex3-iid
r2-means	0.9159639118622428	entinostat	cae	sciplex3-iid
r2-means	0.8980261482608193	entinostat	cae	sciplex3-iid
r2-means	0.9445368748590408	entinostat	cae	sciplex3-iid
r2-means	0.9054274001086128	entinostat	cae	sciplex3-iid
r2-means	0.947345857222578	entinostat	cae	sciplex3-iid
r2-means	0.931577624205034	entinostat	cae	sciplex3-iid
r2-means	0.9475932148205084	entinostat	popalign	sciplex3-iid
r2-means	0.940405145212085	entinostat	popalign	sciplex3-iid
r2-means	0.9331052889434324	entinostat	popalign	sciplex3-iid
r2-means	0.925064626900242	entinostat	popalign	sciplex3-iid
r2-means	0.9593391896625254	entinostat	popalign	sciplex3-iid
r2-means	0.923732121414887	entinostat	popalign	sciplex3-iid
r2-means	0.9155450243117826	entinostat	popalign	sciplex3-iid
r2-means	0.9405428208873262	entinostat	popalign	sciplex3-iid
r2-means	0.921240834496093	entinostat	popalign	sciplex3-iid
r2-means	0.9104711259656416	entinostat	popalign	sciplex3-iid
r2-means	0.8837774188800529	entinostat	identity	sciplex3-iid
r2-means	0.9290894980701572	entinostat	identity	sciplex3-iid
r2-means	0.9194710827046444	entinostat	identity	sciplex3-iid
r2-means	0.9146984225504736	entinostat	identity	sciplex3-iid
r2-means	0.9547642650492304	entinostat	identity	sciplex3-iid
r2-means	0.940026465459948	entinostat	identity	sciplex3-iid
r2-means	0.9338281806227936	entinostat	identity	sciplex3-iid
r2-means	0.943268145188194	entinostat	identity	sciplex3-iid
r2-means	0.907366352378054	entinostat	identity	sciplex3-iid
r2-means	0.9190991940911012	entinostat	identity	sciplex3-iid
r2-means	0.9442239091253284	entinostat	random	sciplex3-iid
r2-means	0.9756955069794042	entinostat	random	sciplex3-iid
r2-means	0.9741539000692184	entinostat	random	sciplex3-iid
r2-means	0.974323449214688	entinostat	random	sciplex3-iid
r2-means	0.9683485072918132	entinostat	random	sciplex3-iid
r2-means	0.9748783600531588	entinostat	random	sciplex3-iid
r2-means	0.9755080104700232	entinostat	random	sciplex3-iid
r2-means	0.9667993946859528	entinostat	random	sciplex3-iid
r2-means	0.9755186389126586	entinostat	random	sciplex3-iid
r2-means	0.981242998973741	entinostat	random	sciplex3-iid
r2-means	0.9424272579303248	entinostat	cellot	sciplex3-iid
r2-means	0.9585099317369066	entinostat	cellot	sciplex3-iid
r2-means	0.9632481498698244	entinostat	cellot	sciplex3-iid
r2-means	0.9736097947348752	entinostat	cellot	sciplex3-iid
r2-means	0.971306762107144	entinostat	cellot	sciplex3-iid
r2-means	0.9693811747105876	entinostat	cellot	sciplex3-iid
r2-means	0.957153418657193	entinostat	cellot	sciplex3-iid
r2-means	0.9462402322257144	entinostat	cellot	sciplex3-iid
r2-means	0.9676572976283836	entinostat	cellot	sciplex3-iid
r2-means	0.9563731769096446	entinostat	cellot	sciplex3-iid
r2-means	0.8830962969256675	givinostat	scgen	sciplex3-iid
r2-means	0.9042105222903668	givinostat	scgen	sciplex3-iid
r2-means	0.885570113374028	givinostat	scgen	sciplex3-iid
r2-means	0.8957282386812759	givinostat	scgen	sciplex3-iid
r2-means	0.8898902530489783	givinostat	scgen	sciplex3-iid
r2-means	0.90930978204536	givinostat	scgen	sciplex3-iid
r2-means	0.9032674445521136	givinostat	scgen	sciplex3-iid
r2-means	0.9192900744819666	givinostat	scgen	sciplex3-iid
r2-means	0.9103218806874028	givinostat	scgen	sciplex3-iid
r2-means	0.8937477210671657	givinostat	scgen	sciplex3-iid
r2-means	0.8205560089005685	givinostat	cae	sciplex3-iid
r2-means	0.9049996685367386	givinostat	cae	sciplex3-iid
r2-means	0.8629184174796086	givinostat	cae	sciplex3-iid
r2-means	0.8825206270525924	givinostat	cae	sciplex3-iid
r2-means	0.7995445797082001	givinostat	cae	sciplex3-iid
r2-means	0.8752730928980736	givinostat	cae	sciplex3-iid
r2-means	0.8210357040039827	givinostat	cae	sciplex3-iid
r2-means	0.8406076762623889	givinostat	cae	sciplex3-iid
r2-means	0.8408208340781537	givinostat	cae	sciplex3-iid
r2-means	0.8412378378541697	givinostat	cae	sciplex3-iid
r2-means	0.8403482477456251	givinostat	popalign	sciplex3-iid
r2-means	0.8589863041387796	givinostat	popalign	sciplex3-iid
r2-means	0.8834012213935983	givinostat	popalign	sciplex3-iid
r2-means	0.8885065469807353	givinostat	popalign	sciplex3-iid
r2-means	0.8587316414830913	givinostat	popalign	sciplex3-iid
r2-means	0.8718224232414601	givinostat	popalign	sciplex3-iid
r2-means	0.8892237603291951	givinostat	popalign	sciplex3-iid
r2-means	0.8915036655814732	givinostat	popalign	sciplex3-iid
r2-means	0.8774229289182308	givinostat	popalign	sciplex3-iid
r2-means	0.8724950768902452	givinostat	popalign	sciplex3-iid
r2-means	0.8706031918230198	givinostat	identity	sciplex3-iid
r2-means	0.8489980809590827	givinostat	identity	sciplex3-iid
r2-means	0.8299942081799347	givinostat	identity	sciplex3-iid
r2-means	0.8646944617035663	givinostat	identity	sciplex3-iid
r2-means	0.823081409604116	givinostat	identity	sciplex3-iid
r2-means	0.8331759958735718	givinostat	identity	sciplex3-iid
r2-means	0.8905693664756796	givinostat	identity	sciplex3-iid
r2-means	0.8582763756789307	givinostat	identity	sciplex3-iid
r2-means	0.8536282851021948	givinostat	identity	sciplex3-iid
r2-means	0.8334913147859827	givinostat	identity	sciplex3-iid
r2-means	0.965154528842859	givinostat	random	sciplex3-iid
r2-means	0.9701740076567142	givinostat	random	sciplex3-iid
r2-means	0.9607905591202096	givinostat	random	sciplex3-iid
r2-means	0.9649474045057348	givinostat	random	sciplex3-iid
r2-means	0.9657249605379682	givinostat	random	sciplex3-iid
r2-means	0.966934895141728	givinostat	random	sciplex3-iid
r2-means	0.9735609985663496	givinostat	random	sciplex3-iid
r2-means	0.9731557814496729	givinostat	random	sciplex3-iid
r2-means	0.96941180651893	givinostat	random	sciplex3-iid
r2-means	0.9724801772940096	givinostat	random	sciplex3-iid
r2-means	0.970337312931651	givinostat	cellot	sciplex3-iid
r2-means	0.9611980745167809	givinostat	cellot	sciplex3-iid
r2-means	0.9654053621611643	givinostat	cellot	sciplex3-iid
r2-means	0.9695717100290352	givinostat	cellot	sciplex3-iid
r2-means	0.9683161238050308	givinostat	cellot	sciplex3-iid
r2-means	0.9593111854287216	givinostat	cellot	sciplex3-iid
r2-means	0.9732502534069704	givinostat	cellot	sciplex3-iid
r2-means	0.9497012184330472	givinostat	cellot	sciplex3-iid
r2-means	0.9674773117703704	givinostat	cellot	sciplex3-iid
r2-means	0.9595888046435604	givinostat	cellot	sciplex3-iid
l2-means	2.2004740238189697	dacinostat	scgen	sciplex3-iid
l2-means	2.2232799530029297	dacinostat	scgen	sciplex3-iid
l2-means	2.064589738845825	dacinostat	scgen	sciplex3-iid
l2-means	2.0382487773895264	dacinostat	scgen	sciplex3-iid
l2-means	2.331083297729492	dacinostat	scgen	sciplex3-iid
l2-means	2.269019603729248	dacinostat	scgen	sciplex3-iid
l2-means	2.151212215423584	dacinostat	scgen	sciplex3-iid
l2-means	2.2705347537994385	dacinostat	scgen	sciplex3-iid
l2-means	2.23585844039917	dacinostat	scgen	sciplex3-iid
l2-means	2.2707455158233643	dacinostat	scgen	sciplex3-iid
l2-means	3.645728349685669	dacinostat	cae	sciplex3-iid
l2-means	4.094132423400879	dacinostat	cae	sciplex3-iid
l2-means	3.6832001209259033	dacinostat	cae	sciplex3-iid
l2-means	3.794355630874634	dacinostat	cae	sciplex3-iid
l2-means	3.5817441940307617	dacinostat	cae	sciplex3-iid
l2-means	3.631983995437622	dacinostat	cae	sciplex3-iid
l2-means	4.078136920928955	dacinostat	cae	sciplex3-iid
l2-means	3.857712745666504	dacinostat	cae	sciplex3-iid
l2-means	4.090687274932861	dacinostat	cae	sciplex3-iid
l2-means	3.6798932552337646	dacinostat	cae	sciplex3-iid
l2-means	13.379877090454102	dacinostat	popalign	sciplex3-iid
l2-means	14.456321716308594	dacinostat	popalign	sciplex3-iid
l2-means	13.348176956176758	dacinostat	popalign	sciplex3-iid
l2-means	14.35768699645996	dacinostat	popalign	sciplex3-iid
l2-means	13.503127098083496	dacinostat	popalign	sciplex3-iid
l2-means	13.952228546142578	dacinostat	popalign	sciplex3-iid
l2-means	14.165487289428713	dacinostat	popalign	sciplex3-iid
l2-means	14.784785270690918	dacinostat	popalign	sciplex3-iid
l2-means	13.534713745117188	dacinostat	popalign	sciplex3-iid
l2-means	13.57131290435791	dacinostat	popalign	sciplex3-iid
l2-means	3.687113046646118	dacinostat	identity	sciplex3-iid
l2-means	3.8015522956848153	dacinostat	identity	sciplex3-iid
l2-means	3.884352207183838	dacinostat	identity	sciplex3-iid
l2-means	3.7795989513397217	dacinostat	identity	sciplex3-iid
l2-means	4.074937343597412	dacinostat	identity	sciplex3-iid
l2-means	3.634345054626465	dacinostat	identity	sciplex3-iid
l2-means	4.05031681060791	dacinostat	identity	sciplex3-iid
l2-means	3.7682061195373535	dacinostat	identity	sciplex3-iid
l2-means	3.703291893005371	dacinostat	identity	sciplex3-iid
l2-means	3.950279474258423	dacinostat	identity	sciplex3-iid
l2-means	1.409898042678833	dacinostat	random	sciplex3-iid
l2-means	0.998211681842804	dacinostat	random	sciplex3-iid
l2-means	0.9490765929222108	dacinostat	random	sciplex3-iid
l2-means	1.017757773399353	dacinostat	random	sciplex3-iid
l2-means	1.3113597631454468	dacinostat	random	sciplex3-iid
l2-means	1.3657090663909912	dacinostat	random	sciplex3-iid
l2-means	0.9648926854133606	dacinostat	random	sciplex3-iid
l2-means	1.1869163513183594	dacinostat	random	sciplex3-iid
l2-means	1.082766890525818	dacinostat	random	sciplex3-iid
l2-means	0.9769673943519592	dacinostat	random	sciplex3-iid
l2-means	1.376207947731018	dacinostat	cellot	sciplex3-iid
l2-means	1.3729228973388672	dacinostat	cellot	sciplex3-iid
l2-means	1.4812452793121338	dacinostat	cellot	sciplex3-iid
l2-means	1.3476264476776123	dacinostat	cellot	sciplex3-iid
l2-means	1.1934497356414795	dacinostat	cellot	sciplex3-iid
l2-means	1.2645248174667358	dacinostat	cellot	sciplex3-iid
l2-means	1.4438124895095823	dacinostat	cellot	sciplex3-iid
l2-means	1.6455403566360474	dacinostat	cellot	sciplex3-iid
l2-means	1.4986584186553955	dacinostat	cellot	sciplex3-iid
l2-means	1.3111093044281006	dacinostat	cellot	sciplex3-iid
l2-means	1.8307818174362185	belinostat	scgen	sciplex3-iid
l2-means	1.8844995498657229	belinostat	scgen	sciplex3-iid
l2-means	1.9590994119644165	belinostat	scgen	sciplex3-iid
l2-means	1.9549033641815183	belinostat	scgen	sciplex3-iid
l2-means	1.9884343147277832	belinostat	scgen	sciplex3-iid
l2-means	1.7373504638671875	belinostat	scgen	sciplex3-iid
l2-means	1.836868524551392	belinostat	scgen	sciplex3-iid
l2-means	2.14207124710083	belinostat	scgen	sciplex3-iid
l2-means	1.9490317106246948	belinostat	scgen	sciplex3-iid
l2-means	1.815616011619568	belinostat	scgen	sciplex3-iid
l2-means	2.0169355869293213	belinostat	cae	sciplex3-iid
l2-means	2.08442759513855	belinostat	cae	sciplex3-iid
l2-means	1.777804970741272	belinostat	cae	sciplex3-iid
l2-means	2.0349416732788086	belinostat	cae	sciplex3-iid
l2-means	2.0557456016540527	belinostat	cae	sciplex3-iid
l2-means	2.0506696701049805	belinostat	cae	sciplex3-iid
l2-means	2.2744240760803223	belinostat	cae	sciplex3-iid
l2-means	2.2225091457366943	belinostat	cae	sciplex3-iid
l2-means	2.211587429046631	belinostat	cae	sciplex3-iid
l2-means	2.643467903137207	belinostat	cae	sciplex3-iid
l2-means	3.28259539604187	belinostat	popalign	sciplex3-iid
l2-means	3.5279862880706787	belinostat	popalign	sciplex3-iid
l2-means	3.088286638259888	belinostat	popalign	sciplex3-iid
l2-means	2.732353448867798	belinostat	popalign	sciplex3-iid
l2-means	3.172902584075928	belinostat	popalign	sciplex3-iid
l2-means	2.953552961349488	belinostat	popalign	sciplex3-iid
l2-means	3.3332748413085938	belinostat	popalign	sciplex3-iid
l2-means	3.3037729263305664	belinostat	popalign	sciplex3-iid
l2-means	3.357149839401245	belinostat	popalign	sciplex3-iid
l2-means	3.525864839553833	belinostat	popalign	sciplex3-iid
l2-means	2.180497407913208	belinostat	identity	sciplex3-iid
l2-means	1.9574763774871824	belinostat	identity	sciplex3-iid
l2-means	2.2010185718536377	belinostat	identity	sciplex3-iid
l2-means	1.8248316049575808	belinostat	identity	sciplex3-iid
l2-means	2.3359177112579346	belinostat	identity	sciplex3-iid
l2-means	2.3289968967437744	belinostat	identity	sciplex3-iid
l2-means	1.804976224899292	belinostat	identity	sciplex3-iid
l2-means	2.214316844940185	belinostat	identity	sciplex3-iid
l2-means	1.8272873163223269	belinostat	identity	sciplex3-iid
l2-means	2.1030068397521973	belinostat	identity	sciplex3-iid
l2-means	1.324110984802246	belinostat	random	sciplex3-iid
l2-means	1.1466439962387085	belinostat	random	sciplex3-iid
l2-means	1.0482022762298584	belinostat	random	sciplex3-iid
l2-means	1.130940556526184	belinostat	random	sciplex3-iid
l2-means	0.9760933518409728	belinostat	random	sciplex3-iid
l2-means	1.249263882637024	belinostat	random	sciplex3-iid
l2-means	1.0841290950775146	belinostat	random	sciplex3-iid
l2-means	0.9186099171638488	belinostat	random	sciplex3-iid
l2-means	1.207938313484192	belinostat	random	sciplex3-iid
l2-means	1.6004613637924194	belinostat	random	sciplex3-iid
l2-means	1.468056082725525	belinostat	cellot	sciplex3-iid
l2-means	1.6967968940734863	belinostat	cellot	sciplex3-iid
l2-means	1.2234807014465332	belinostat	cellot	sciplex3-iid
l2-means	1.2297390699386597	belinostat	cellot	sciplex3-iid
l2-means	1.2130738496780396	belinostat	cellot	sciplex3-iid
l2-means	1.3575338125228882	belinostat	cellot	sciplex3-iid
l2-means	1.282845377922058	belinostat	cellot	sciplex3-iid
l2-means	1.2389343976974487	belinostat	cellot	sciplex3-iid
l2-means	1.2705672979354858	belinostat	cellot	sciplex3-iid
l2-means	1.3271783590316772	belinostat	cellot	sciplex3-iid
l2-means	1.4991114139556885	ofloxacin	scgen	sciplex3-iid
l2-means	1.8335851430892944	ofloxacin	scgen	sciplex3-iid
l2-means	1.5230863094329834	ofloxacin	scgen	sciplex3-iid
l2-means	1.5132673978805542	ofloxacin	scgen	sciplex3-iid
l2-means	1.4018386602401731	ofloxacin	scgen	sciplex3-iid
l2-means	1.43295419216156	ofloxacin	scgen	sciplex3-iid
l2-means	1.4709457159042358	ofloxacin	scgen	sciplex3-iid
l2-means	1.5311532020568848	ofloxacin	scgen	sciplex3-iid
l2-means	1.9035805463790887	ofloxacin	scgen	sciplex3-iid
l2-means	1.5314985513687134	ofloxacin	scgen	sciplex3-iid
l2-means	1.4429908990859983	ofloxacin	cae	sciplex3-iid
l2-means	1.706717848777771	ofloxacin	cae	sciplex3-iid
l2-means	1.2710809707641602	ofloxacin	cae	sciplex3-iid
l2-means	1.5461664199829102	ofloxacin	cae	sciplex3-iid
l2-means	1.467304825782776	ofloxacin	cae	sciplex3-iid
l2-means	1.3930721282958984	ofloxacin	cae	sciplex3-iid
l2-means	1.8859825134277344	ofloxacin	cae	sciplex3-iid
l2-means	2.0767173767089844	ofloxacin	cae	sciplex3-iid
l2-means	1.5754685401916504	ofloxacin	cae	sciplex3-iid
l2-means	1.4527714252471924	ofloxacin	cae	sciplex3-iid
l2-means	1.75989031791687	ofloxacin	popalign	sciplex3-iid
l2-means	1.4935698509216309	ofloxacin	popalign	sciplex3-iid
l2-means	1.871675968170166	ofloxacin	popalign	sciplex3-iid
l2-means	1.5708560943603516	ofloxacin	popalign	sciplex3-iid
l2-means	1.9581644535064693	ofloxacin	popalign	sciplex3-iid
l2-means	2.532987594604492	ofloxacin	popalign	sciplex3-iid
l2-means	1.6823807954788208	ofloxacin	popalign	sciplex3-iid
l2-means	1.6231149435043335	ofloxacin	popalign	sciplex3-iid
l2-means	1.7070705890655518	ofloxacin	popalign	sciplex3-iid
l2-means	1.7288020849227903	ofloxacin	popalign	sciplex3-iid
l2-means	1.5807838439941406	ofloxacin	identity	sciplex3-iid
l2-means	1.4833396673202517	ofloxacin	identity	sciplex3-iid
l2-means	1.41125750541687	ofloxacin	identity	sciplex3-iid
l2-means	1.907320976257324	ofloxacin	identity	sciplex3-iid
l2-means	1.6679818630218506	ofloxacin	identity	sciplex3-iid
l2-means	1.6632293462753296	ofloxacin	identity	sciplex3-iid
l2-means	1.7054443359375	ofloxacin	identity	sciplex3-iid
l2-means	1.512177586555481	ofloxacin	identity	sciplex3-iid
l2-means	1.5993098020553589	ofloxacin	identity	sciplex3-iid
l2-means	1.8859692811965945	ofloxacin	identity	sciplex3-iid
l2-means	1.2043228149414062	ofloxacin	random	sciplex3-iid
l2-means	1.3692113161087036	ofloxacin	random	sciplex3-iid
l2-means	1.0847411155700684	ofloxacin	random	sciplex3-iid
l2-means	1.3057337999343872	ofloxacin	random	sciplex3-iid
l2-means	1.2649658918380735	ofloxacin	random	sciplex3-iid
l2-means	1.1781851053237915	ofloxacin	random	sciplex3-iid
l2-means	0.9500930309295654	ofloxacin	random	sciplex3-iid
l2-means	1.1032774448394775	ofloxacin	random	sciplex3-iid
l2-means	1.0705318450927734	ofloxacin	random	sciplex3-iid
l2-means	1.0899980068206787	ofloxacin	random	sciplex3-iid
l2-means	1.2839535474777222	ofloxacin	cellot	sciplex3-iid
l2-means	1.4557321071624756	ofloxacin	cellot	sciplex3-iid
l2-means	1.3635283708572388	ofloxacin	cellot	sciplex3-iid
l2-means	1.4330464601516724	ofloxacin	cellot	sciplex3-iid
l2-means	1.248955011367798	ofloxacin	cellot	sciplex3-iid
l2-means	1.069079875946045	ofloxacin	cellot	sciplex3-iid
l2-means	1.2937554121017456	ofloxacin	cellot	sciplex3-iid
l2-means	1.2694567441940308	ofloxacin	cellot	sciplex3-iid
l2-means	1.2829596996307373	ofloxacin	cellot	sciplex3-iid
l2-means	1.238127827644348	ofloxacin	cellot	sciplex3-iid
l2-means	1.6671500205993652	tazemetostat	scgen	sciplex3-iid
l2-means	1.8048588037490845	tazemetostat	scgen	sciplex3-iid
l2-means	1.572900891304016	tazemetostat	scgen	sciplex3-iid
l2-means	1.43766450881958	tazemetostat	scgen	sciplex3-iid
l2-means	1.441952347755432	tazemetostat	scgen	sciplex3-iid
l2-means	1.4619193077087402	tazemetostat	scgen	sciplex3-iid
l2-means	1.4195321798324585	tazemetostat	scgen	sciplex3-iid
l2-means	1.4520399570465088	tazemetostat	scgen	sciplex3-iid
l2-means	1.4313209056854248	tazemetostat	scgen	sciplex3-iid
l2-means	1.8605201244354248	tazemetostat	scgen	sciplex3-iid
l2-means	1.4661998748779297	tazemetostat	cae	sciplex3-iid
l2-means	1.265302300453186	tazemetostat	cae	sciplex3-iid
l2-means	2.0759642124176025	tazemetostat	cae	sciplex3-iid
l2-means	1.7471774816513062	tazemetostat	cae	sciplex3-iid
l2-means	1.693614840507507	tazemetostat	cae	sciplex3-iid
l2-means	1.5828717947006226	tazemetostat	cae	sciplex3-iid
l2-means	1.1465096473693848	tazemetostat	cae	sciplex3-iid
l2-means	1.7725849151611328	tazemetostat	cae	sciplex3-iid
l2-means	1.8226237297058103	tazemetostat	cae	sciplex3-iid
l2-means	1.855652332305908	tazemetostat	cae	sciplex3-iid
l2-means	2.064213991165161	tazemetostat	popalign	sciplex3-iid
l2-means	1.9819259643554688	tazemetostat	popalign	sciplex3-iid
l2-means	1.623133420944214	tazemetostat	popalign	sciplex3-iid
l2-means	1.6315070390701294	tazemetostat	popalign	sciplex3-iid
l2-means	1.723649024963379	tazemetostat	popalign	sciplex3-iid
l2-means	1.7974377870559692	tazemetostat	popalign	sciplex3-iid
l2-means	1.9722706079483032	tazemetostat	popalign	sciplex3-iid
l2-means	1.9698469638824463	tazemetostat	popalign	sciplex3-iid
l2-means	1.553100347518921	tazemetostat	popalign	sciplex3-iid
l2-means	1.645330548286438	tazemetostat	popalign	sciplex3-iid
l2-means	2.0895822048187256	tazemetostat	identity	sciplex3-iid
l2-means	1.93540620803833	tazemetostat	identity	sciplex3-iid
l2-means	1.6913551092147827	tazemetostat	identity	sciplex3-iid
l2-means	1.3978748321533203	tazemetostat	identity	sciplex3-iid
l2-means	1.5094767808914185	tazemetostat	identity	sciplex3-iid
l2-means	2.131859540939331	tazemetostat	identity	sciplex3-iid
l2-means	2.097630262374878	tazemetostat	identity	sciplex3-iid
l2-means	1.710788369178772	tazemetostat	identity	sciplex3-iid
l2-means	1.4448412656784058	tazemetostat	identity	sciplex3-iid
l2-means	1.0154486894607544	tazemetostat	identity	sciplex3-iid
l2-means	1.0060713291168213	tazemetostat	random	sciplex3-iid
l2-means	0.9983913898468018	tazemetostat	random	sciplex3-iid
l2-means	1.1205873489379885	tazemetostat	random	sciplex3-iid
l2-means	1.5650328397750854	tazemetostat	random	sciplex3-iid
l2-means	1.1709978580474854	tazemetostat	random	sciplex3-iid
l2-means	1.1149252653121948	tazemetostat	random	sciplex3-iid
l2-means	1.2907350063323977	tazemetostat	random	sciplex3-iid
l2-means	1.0874614715576172	tazemetostat	random	sciplex3-iid
l2-means	1.214604735374451	tazemetostat	random	sciplex3-iid
l2-means	1.2172423601150513	tazemetostat	random	sciplex3-iid
l2-means	1.3461735248565674	tazemetostat	cellot	sciplex3-iid
l2-means	1.434284210205078	tazemetostat	cellot	sciplex3-iid
l2-means	1.4122291803359983	tazemetostat	cellot	sciplex3-iid
l2-means	1.328482985496521	tazemetostat	cellot	sciplex3-iid
l2-means	1.3321045637130735	tazemetostat	cellot	sciplex3-iid
l2-means	1.3777424097061155	tazemetostat	cellot	sciplex3-iid
l2-means	1.2483502626419067	tazemetostat	cellot	sciplex3-iid
l2-means	1.1699280738830566	tazemetostat	cellot	sciplex3-iid
l2-means	1.7841601371765137	tazemetostat	cellot	sciplex3-iid
l2-means	1.532848238945007	tazemetostat	cellot	sciplex3-iid
l2-means	2.131588220596313	iniparib	scgen	sciplex3-iid
l2-means	1.6994937658309937	iniparib	scgen	sciplex3-iid
l2-means	1.7998963594436646	iniparib	scgen	sciplex3-iid
l2-means	1.8986870050430296	iniparib	scgen	sciplex3-iid
l2-means	1.688827395439148	iniparib	scgen	sciplex3-iid
l2-means	2.199346780776977	iniparib	scgen	sciplex3-iid
l2-means	1.870110392570496	iniparib	scgen	sciplex3-iid
l2-means	2.001405000686645	iniparib	scgen	sciplex3-iid
l2-means	2.0615551471710205	iniparib	scgen	sciplex3-iid
l2-means	2.100679874420166	iniparib	scgen	sciplex3-iid
l2-means	2.5234580039978027	iniparib	cae	sciplex3-iid
l2-means	2.786827802658081	iniparib	cae	sciplex3-iid
l2-means	2.3320679664611816	iniparib	cae	sciplex3-iid
l2-means	3.3149523735046387	iniparib	cae	sciplex3-iid
l2-means	2.6488115787506104	iniparib	cae	sciplex3-iid
l2-means	2.3205270767211914	iniparib	cae	sciplex3-iid
l2-means	2.868393659591675	iniparib	cae	sciplex3-iid
l2-means	2.71034836769104	iniparib	cae	sciplex3-iid
l2-means	2.0644567012786865	iniparib	cae	sciplex3-iid
l2-means	2.1708993911743164	iniparib	cae	sciplex3-iid
l2-means	2.4502482414245605	iniparib	popalign	sciplex3-iid
l2-means	3.3022899627685547	iniparib	popalign	sciplex3-iid
l2-means	2.896019697189331	iniparib	popalign	sciplex3-iid
l2-means	3.080944061279297	iniparib	popalign	sciplex3-iid
l2-means	2.7235665321350098	iniparib	popalign	sciplex3-iid
l2-means	2.605496644973755	iniparib	popalign	sciplex3-iid
l2-means	2.905519962310791	iniparib	popalign	sciplex3-iid
l2-means	2.7303802967071533	iniparib	popalign	sciplex3-iid
l2-means	2.453941583633423	iniparib	popalign	sciplex3-iid
l2-means	2.4477946758270264	iniparib	popalign	sciplex3-iid
l2-means	2.511862277984619	iniparib	identity	sciplex3-iid
l2-means	2.5482094287872314	iniparib	identity	sciplex3-iid
l2-means	2.675163984298706	iniparib	identity	sciplex3-iid
l2-means	2.4900362491607666	iniparib	identity	sciplex3-iid
l2-means	2.304931163787842	iniparib	identity	sciplex3-iid
l2-means	1.964158535003662	iniparib	identity	sciplex3-iid
l2-means	3.3734002113342285	iniparib	identity	sciplex3-iid
l2-means	2.8897392749786377	iniparib	identity	sciplex3-iid
l2-means	2.829465866088867	iniparib	identity	sciplex3-iid
l2-means	2.735624551773072	iniparib	identity	sciplex3-iid
l2-means	1.01814866065979	iniparib	random	sciplex3-iid
l2-means	0.9834175705909728	iniparib	random	sciplex3-iid
l2-means	1.069264531135559	iniparib	random	sciplex3-iid
l2-means	1.341372847557068	iniparib	random	sciplex3-iid
l2-means	1.0958654880523682	iniparib	random	sciplex3-iid
l2-means	1.2285621166229248	iniparib	random	sciplex3-iid
l2-means	1.263779640197754	iniparib	random	sciplex3-iid
l2-means	1.4786983728408811	iniparib	random	sciplex3-iid
l2-means	0.9103424549102784	iniparib	random	sciplex3-iid
l2-means	1.192055344581604	iniparib	random	sciplex3-iid
l2-means	1.349957823753357	iniparib	cellot	sciplex3-iid
l2-means	1.4797786474227903	iniparib	cellot	sciplex3-iid
l2-means	1.4832522869110107	iniparib	cellot	sciplex3-iid
l2-means	1.7934447526931765	iniparib	cellot	sciplex3-iid
l2-means	1.5190107822418213	iniparib	cellot	sciplex3-iid
l2-means	1.6263394355773926	iniparib	cellot	sciplex3-iid
l2-means	1.4763890504837036	iniparib	cellot	sciplex3-iid
l2-means	1.6149470806121826	iniparib	cellot	sciplex3-iid
l2-means	1.6919366121292114	iniparib	cellot	sciplex3-iid
l2-means	1.6088749170303345	iniparib	cellot	sciplex3-iid
l2-means	1.737866997718811	roxadustat	scgen	sciplex3-iid
l2-means	1.8581088781356807	roxadustat	scgen	sciplex3-iid
l2-means	1.6597957611083984	roxadustat	scgen	sciplex3-iid
l2-means	2.0367465019226074	roxadustat	scgen	sciplex3-iid
l2-means	1.7852462530136108	roxadustat	scgen	sciplex3-iid
l2-means	1.930647134780884	roxadustat	scgen	sciplex3-iid
l2-means	1.7075170278549194	roxadustat	scgen	sciplex3-iid
l2-means	1.835124373435974	roxadustat	scgen	sciplex3-iid
l2-means	1.9539490938186648	roxadustat	scgen	sciplex3-iid
l2-means	1.5655238628387451	roxadustat	scgen	sciplex3-iid
l2-means	2.061466693878174	roxadustat	cae	sciplex3-iid
l2-means	2.389377355575561	roxadustat	cae	sciplex3-iid
l2-means	2.9581546783447266	roxadustat	cae	sciplex3-iid
l2-means	2.2937710285186768	roxadustat	cae	sciplex3-iid
l2-means	2.0323705673217773	roxadustat	cae	sciplex3-iid
l2-means	2.197129249572754	roxadustat	cae	sciplex3-iid
l2-means	2.3401143550872803	roxadustat	cae	sciplex3-iid
l2-means	2.9022223949432373	roxadustat	cae	sciplex3-iid
l2-means	1.988943576812744	roxadustat	cae	sciplex3-iid
l2-means	2.331307172775269	roxadustat	cae	sciplex3-iid
l2-means	2.0244028568267822	roxadustat	popalign	sciplex3-iid
l2-means	2.2226452827453613	roxadustat	popalign	sciplex3-iid
l2-means	2.5301835536956787	roxadustat	popalign	sciplex3-iid
l2-means	2.002549409866333	roxadustat	popalign	sciplex3-iid
l2-means	2.370974063873291	roxadustat	popalign	sciplex3-iid
l2-means	1.882707953453064	roxadustat	popalign	sciplex3-iid
l2-means	1.8191697597503664	roxadustat	popalign	sciplex3-iid
l2-means	1.765229105949402	roxadustat	popalign	sciplex3-iid
l2-means	2.054451465606689	roxadustat	popalign	sciplex3-iid
l2-means	2.17663836479187	roxadustat	popalign	sciplex3-iid
l2-means	1.7717254161834717	roxadustat	identity	sciplex3-iid
l2-means	2.450331926345825	roxadustat	identity	sciplex3-iid
l2-means	2.777551651000977	roxadustat	identity	sciplex3-iid
l2-means	1.9259546995162964	roxadustat	identity	sciplex3-iid
l2-means	1.5747021436691284	roxadustat	identity	sciplex3-iid
l2-means	2.109191417694092	roxadustat	identity	sciplex3-iid
l2-means	2.354001522064209	roxadustat	identity	sciplex3-iid
l2-means	2.0834360122680664	roxadustat	identity	sciplex3-iid
l2-means	1.9664266109466555	roxadustat	identity	sciplex3-iid
l2-means	1.86281967163086	roxadustat	identity	sciplex3-iid
l2-means	1.185181975364685	roxadustat	random	sciplex3-iid
l2-means	1.085676908493042	roxadustat	random	sciplex3-iid
l2-means	1.1014200448989868	roxadustat	random	sciplex3-iid
l2-means	1.271918535232544	roxadustat	random	sciplex3-iid
l2-means	1.320919632911682	roxadustat	random	sciplex3-iid
l2-means	1.227881669998169	roxadustat	random	sciplex3-iid
l2-means	1.5445386171340942	roxadustat	random	sciplex3-iid
l2-means	1.079924702644348	roxadustat	random	sciplex3-iid
l2-means	1.0302883386611938	roxadustat	random	sciplex3-iid
l2-means	1.087911605834961	roxadustat	random	sciplex3-iid
l2-means	1.3307863473892212	roxadustat	cellot	sciplex3-iid
l2-means	1.2633882761001587	roxadustat	cellot	sciplex3-iid
l2-means	1.3961154222488403	roxadustat	cellot	sciplex3-iid
l2-means	1.48115336894989	roxadustat	cellot	sciplex3-iid
l2-means	1.253482460975647	roxadustat	cellot	sciplex3-iid
l2-means	1.2890254259109497	roxadustat	cellot	sciplex3-iid
l2-means	1.5419868230819702	roxadustat	cellot	sciplex3-iid
l2-means	1.157930850982666	roxadustat	cellot	sciplex3-iid
l2-means	1.4097164869308472	roxadustat	cellot	sciplex3-iid
l2-means	1.6703697443008425	roxadustat	cellot	sciplex3-iid
l2-means	1.710168480873108	selisistat	scgen	sciplex3-iid
l2-means	1.5000218152999878	selisistat	scgen	sciplex3-iid
l2-means	1.4093891382217407	selisistat	scgen	sciplex3-iid
l2-means	1.4612975120544434	selisistat	scgen	sciplex3-iid
l2-means	1.4869649410247805	selisistat	scgen	sciplex3-iid
l2-means	1.5179401636123655	selisistat	scgen	sciplex3-iid
l2-means	1.4101108312606812	selisistat	scgen	sciplex3-iid
l2-means	1.468648076057434	selisistat	scgen	sciplex3-iid
l2-means	1.3512386083602903	selisistat	scgen	sciplex3-iid
l2-means	1.4030134677886963	selisistat	scgen	sciplex3-iid
l2-means	2.2915613651275635	selisistat	cae	sciplex3-iid
l2-means	2.267939329147339	selisistat	cae	sciplex3-iid
l2-means	2.650899171829224	selisistat	cae	sciplex3-iid
l2-means	1.9649367332458496	selisistat	cae	sciplex3-iid
l2-means	1.984121561050415	selisistat	cae	sciplex3-iid
l2-means	2.087026834487915	selisistat	cae	sciplex3-iid
l2-means	2.2553303241729736	selisistat	cae	sciplex3-iid
l2-means	1.7293500900268557	selisistat	cae	sciplex3-iid
l2-means	1.7964097261428833	selisistat	cae	sciplex3-iid
l2-means	2.0725643634796143	selisistat	cae	sciplex3-iid
l2-means	2.650508642196656	selisistat	popalign	sciplex3-iid
l2-means	1.831508755683899	selisistat	popalign	sciplex3-iid
l2-means	2.193567037582397	selisistat	popalign	sciplex3-iid
l2-means	1.78642475605011	selisistat	popalign	sciplex3-iid
l2-means	2.1329379081726074	selisistat	popalign	sciplex3-iid
l2-means	2.163949012756348	selisistat	popalign	sciplex3-iid
l2-means	2.0451197624206543	selisistat	popalign	sciplex3-iid
l2-means	2.043417930603028	selisistat	popalign	sciplex3-iid
l2-means	2.241206884384156	selisistat	popalign	sciplex3-iid
l2-means	1.683053731918335	selisistat	popalign	sciplex3-iid
l2-means	1.3819750547409058	selisistat	identity	sciplex3-iid
l2-means	2.038796901702881	selisistat	identity	sciplex3-iid
l2-means	2.2457354068756104	selisistat	identity	sciplex3-iid
l2-means	2.2776939868927	selisistat	identity	sciplex3-iid
l2-means	2.281109571456909	selisistat	identity	sciplex3-iid
l2-means	2.338258981704712	selisistat	identity	sciplex3-iid
l2-means	2.8634936809539795	selisistat	identity	sciplex3-iid
l2-means	1.9394609928131104	selisistat	identity	sciplex3-iid
l2-means	2.0999372005462646	selisistat	identity	sciplex3-iid
l2-means	1.8179244995117188	selisistat	identity	sciplex3-iid
l2-means	0.938930869102478	selisistat	random	sciplex3-iid
l2-means	1.2881773710250854	selisistat	random	sciplex3-iid
l2-means	1.0142310857772827	selisistat	random	sciplex3-iid
l2-means	1.0987601280212402	selisistat	random	sciplex3-iid
l2-means	1.2716618776321411	selisistat	random	sciplex3-iid
l2-means	1.087706208229065	selisistat	random	sciplex3-iid
l2-means	1.1417524814605713	selisistat	random	sciplex3-iid
l2-means	1.0931249856948853	selisistat	random	sciplex3-iid
l2-means	1.2871038913726809	selisistat	random	sciplex3-iid
l2-means	1.201923966407776	selisistat	random	sciplex3-iid
l2-means	1.4149290323257446	selisistat	cellot	sciplex3-iid
l2-means	1.219141960144043	selisistat	cellot	sciplex3-iid
l2-means	1.2215063571929932	selisistat	cellot	sciplex3-iid
l2-means	1.5164849758148191	selisistat	cellot	sciplex3-iid
l2-means	1.2794288396835327	selisistat	cellot	sciplex3-iid
l2-means	1.5439467430114746	selisistat	cellot	sciplex3-iid
l2-means	1.5921729803085327	selisistat	cellot	sciplex3-iid
l2-means	1.2793257236480713	selisistat	cellot	sciplex3-iid
l2-means	1.3028281927108765	selisistat	cellot	sciplex3-iid
l2-means	1.4211678504943848	selisistat	cellot	sciplex3-iid
l2-means	1.5715053081512451	baricitinib	scgen	sciplex3-iid
l2-means	1.7677708864212036	baricitinib	scgen	sciplex3-iid
l2-means	1.7166961431503296	baricitinib	scgen	sciplex3-iid
l2-means	1.5982273817062378	baricitinib	scgen	sciplex3-iid
l2-means	1.208985686302185	baricitinib	scgen	sciplex3-iid
l2-means	1.2662581205368042	baricitinib	scgen	sciplex3-iid
l2-means	1.2980976104736328	baricitinib	scgen	sciplex3-iid
l2-means	1.7436814308166504	baricitinib	scgen	sciplex3-iid
l2-means	1.4993144273757937	baricitinib	scgen	sciplex3-iid
l2-means	1.4753774404525757	baricitinib	scgen	sciplex3-iid
l2-means	1.6921916007995603	baricitinib	cae	sciplex3-iid
l2-means	1.173444747924805	baricitinib	cae	sciplex3-iid
l2-means	1.9557114839553835	baricitinib	cae	sciplex3-iid
l2-means	2.7042930126190186	baricitinib	cae	sciplex3-iid
l2-means	1.635230302810669	baricitinib	cae	sciplex3-iid
l2-means	1.9600766897201536	baricitinib	cae	sciplex3-iid
l2-means	2.14308500289917	baricitinib	cae	sciplex3-iid
l2-means	1.6440927982330322	baricitinib	cae	sciplex3-iid
l2-means	2.276116847991944	baricitinib	cae	sciplex3-iid
l2-means	1.614362716674805	baricitinib	cae	sciplex3-iid
l2-means	3.0223212242126465	baricitinib	popalign	sciplex3-iid
l2-means	2.1022536754608154	baricitinib	popalign	sciplex3-iid
l2-means	3.3074331283569336	baricitinib	popalign	sciplex3-iid
l2-means	3.1312289237976074	baricitinib	popalign	sciplex3-iid
l2-means	2.6586763858795166	baricitinib	popalign	sciplex3-iid
l2-means	3.5588743686676025	baricitinib	popalign	sciplex3-iid
l2-means	2.01688551902771	baricitinib	popalign	sciplex3-iid
l2-means	3.129453659057617	baricitinib	popalign	sciplex3-iid
l2-means	2.8875303268432617	baricitinib	popalign	sciplex3-iid
l2-means	2.96399474143982	baricitinib	popalign	sciplex3-iid
l2-means	1.2077363729476929	baricitinib	identity	sciplex3-iid
l2-means	1.7316497564315796	baricitinib	identity	sciplex3-iid
l2-means	1.6758686304092407	baricitinib	identity	sciplex3-iid
l2-means	1.805552840232849	baricitinib	identity	sciplex3-iid
l2-means	2.009155035018921	baricitinib	identity	sciplex3-iid
l2-means	1.8322480916976929	baricitinib	identity	sciplex3-iid
l2-means	1.766408920288086	baricitinib	identity	sciplex3-iid
l2-means	1.831104397773743	baricitinib	identity	sciplex3-iid
l2-means	1.6130434274673462	baricitinib	identity	sciplex3-iid
l2-means	1.6907405853271484	baricitinib	identity	sciplex3-iid
l2-means	0.9305999875068665	baricitinib	random	sciplex3-iid
l2-means	1.0706887245178225	baricitinib	random	sciplex3-iid
l2-means	1.233942985534668	baricitinib	random	sciplex3-iid
l2-means	1.032639503479004	baricitinib	random	sciplex3-iid
l2-means	1.1923418045043943	baricitinib	random	sciplex3-iid
l2-means	1.0334986448287964	baricitinib	random	sciplex3-iid
l2-means	1.5644268989562988	baricitinib	random	sciplex3-iid
l2-means	1.4159462451934814	baricitinib	random	sciplex3-iid
l2-means	1.0125826597213743	baricitinib	random	sciplex3-iid
l2-means	1.103222131729126	baricitinib	random	sciplex3-iid
l2-means	1.436958074569702	baricitinib	cellot	sciplex3-iid
l2-means	1.2620985507965088	baricitinib	cellot	sciplex3-iid
l2-means	1.2167071104049685	baricitinib	cellot	sciplex3-iid
l2-means	1.1259769201278689	baricitinib	cellot	sciplex3-iid
l2-means	1.2619531154632568	baricitinib	cellot	sciplex3-iid
l2-means	1.2768961191177368	baricitinib	cellot	sciplex3-iid
l2-means	1.1800878047943115	baricitinib	cellot	sciplex3-iid
l2-means	1.2231765985488892	baricitinib	cellot	sciplex3-iid
l2-means	1.341760277748108	baricitinib	cellot	sciplex3-iid
l2-means	1.1391865015029907	baricitinib	cellot	sciplex3-iid
l2-means	1.8016396760940552	abexinostat	scgen	sciplex3-iid
l2-means	1.8710521459579468	abexinostat	scgen	sciplex3-iid
l2-means	1.890959858894348	abexinostat	scgen	sciplex3-iid
l2-means	2.0192434787750244	abexinostat	scgen	sciplex3-iid
l2-means	1.7852426767349243	abexinostat	scgen	sciplex3-iid
l2-means	1.8556684255599976	abexinostat	scgen	sciplex3-iid
l2-means	1.8714447021484373	abexinostat	scgen	sciplex3-iid
l2-means	1.8540778160095213	abexinostat	scgen	sciplex3-iid
l2-means	1.760465383529663	abexinostat	scgen	sciplex3-iid
l2-means	1.818886399269104	abexinostat	scgen	sciplex3-iid
l2-means	2.473085403442383	abexinostat	cae	sciplex3-iid
l2-means	2.5247180461883545	abexinostat	cae	sciplex3-iid
l2-means	2.297985792160034	abexinostat	cae	sciplex3-iid
l2-means	2.66374135017395	abexinostat	cae	sciplex3-iid
l2-means	2.4891977310180664	abexinostat	cae	sciplex3-iid
l2-means	2.697161912918091	abexinostat	cae	sciplex3-iid
l2-means	2.3161213397979736	abexinostat	cae	sciplex3-iid
l2-means	2.316718816757202	abexinostat	cae	sciplex3-iid
l2-means	2.5828428268432617	abexinostat	cae	sciplex3-iid
l2-means	2.5513134002685547	abexinostat	cae	sciplex3-iid
l2-means	7.249094009399414	abexinostat	popalign	sciplex3-iid
l2-means	8.194948196411133	abexinostat	popalign	sciplex3-iid
l2-means	7.8506364822387695	abexinostat	popalign	sciplex3-iid
l2-means	7.348953723907471	abexinostat	popalign	sciplex3-iid
l2-means	7.271518707275391	abexinostat	popalign	sciplex3-iid
l2-means	6.577744960784912	abexinostat	popalign	sciplex3-iid
l2-means	6.98893404006958	abexinostat	popalign	sciplex3-iid
l2-means	8.370315551757812	abexinostat	popalign	sciplex3-iid
l2-means	8.223180770874023	abexinostat	popalign	sciplex3-iid
l2-means	7.568155288696289	abexinostat	popalign	sciplex3-iid
l2-means	2.360836744308472	abexinostat	identity	sciplex3-iid
l2-means	2.5337882041931152	abexinostat	identity	sciplex3-iid
l2-means	2.710856914520264	abexinostat	identity	sciplex3-iid
l2-means	2.425443887710572	abexinostat	identity	sciplex3-iid
l2-means	2.863370180130005	abexinostat	identity	sciplex3-iid
l2-means	2.705418825149536	abexinostat	identity	sciplex3-iid
l2-means	2.532045364379883	abexinostat	identity	sciplex3-iid
l2-means	2.693356513977051	abexinostat	identity	sciplex3-iid
l2-means	2.627747058868408	abexinostat	identity	sciplex3-iid
l2-means	2.514249801635742	abexinostat	identity	sciplex3-iid
l2-means	1.235953450202942	abexinostat	random	sciplex3-iid
l2-means	1.1205904483795166	abexinostat	random	sciplex3-iid
l2-means	0.978203058242798	abexinostat	random	sciplex3-iid
l2-means	1.4352478981018066	abexinostat	random	sciplex3-iid
l2-means	1.1230764389038086	abexinostat	random	sciplex3-iid
l2-means	1.3756468296051023	abexinostat	random	sciplex3-iid
l2-means	0.9812979698181152	abexinostat	random	sciplex3-iid
l2-means	1.063212752342224	abexinostat	random	sciplex3-iid
l2-means	1.0045381784439087	abexinostat	random	sciplex3-iid
l2-means	1.040094017982483	abexinostat	random	sciplex3-iid
l2-means	1.2271082401275637	abexinostat	cellot	sciplex3-iid
l2-means	1.2795307636260986	abexinostat	cellot	sciplex3-iid
l2-means	1.3780717849731443	abexinostat	cellot	sciplex3-iid
l2-means	1.4301457405090332	abexinostat	cellot	sciplex3-iid
l2-means	1.519747018814087	abexinostat	cellot	sciplex3-iid
l2-means	1.4624394178390503	abexinostat	cellot	sciplex3-iid
l2-means	1.2661526203155518	abexinostat	cellot	sciplex3-iid
l2-means	1.1982961893081665	abexinostat	cellot	sciplex3-iid
l2-means	1.2594001293182373	abexinostat	cellot	sciplex3-iid
l2-means	1.352490782737732	abexinostat	cellot	sciplex3-iid
l2-means	2.018313407897949	mocetinostat	scgen	sciplex3-iid
l2-means	1.891789793968201	mocetinostat	scgen	sciplex3-iid
l2-means	1.899313807487488	mocetinostat	scgen	sciplex3-iid
l2-means	1.9844677448272705	mocetinostat	scgen	sciplex3-iid
l2-means	1.9080400466918943	mocetinostat	scgen	sciplex3-iid
l2-means	1.8458622694015503	mocetinostat	scgen	sciplex3-iid
l2-means	2.3428571224212646	mocetinostat	scgen	sciplex3-iid
l2-means	2.0486433506011963	mocetinostat	scgen	sciplex3-iid
l2-means	1.9076216220855715	mocetinostat	scgen	sciplex3-iid
l2-means	2.0455191135406494	mocetinostat	scgen	sciplex3-iid
l2-means	1.976681351661682	mocetinostat	cae	sciplex3-iid
l2-means	2.558992624282837	mocetinostat	cae	sciplex3-iid
l2-means	2.257843255996704	mocetinostat	cae	sciplex3-iid
l2-means	2.245651960372925	mocetinostat	cae	sciplex3-iid
l2-means	2.742064952850342	mocetinostat	cae	sciplex3-iid
l2-means	2.0920863151550293	mocetinostat	cae	sciplex3-iid
l2-means	2.466227769851685	mocetinostat	cae	sciplex3-iid
l2-means	2.6641733646392822	mocetinostat	cae	sciplex3-iid
l2-means	2.032398223876953	mocetinostat	cae	sciplex3-iid
l2-means	2.6129465103149414	mocetinostat	cae	sciplex3-iid
l2-means	3.739838123321533	mocetinostat	popalign	sciplex3-iid
l2-means	3.669740676879883	mocetinostat	popalign	sciplex3-iid
l2-means	3.8908419609069824	mocetinostat	popalign	sciplex3-iid
l2-means	3.779759407043457	mocetinostat	popalign	sciplex3-iid
l2-means	3.9604690074920654	mocetinostat	popalign	sciplex3-iid
l2-means	3.968581199645996	mocetinostat	popalign	sciplex3-iid
l2-means	4.010406494140625	mocetinostat	popalign	sciplex3-iid
l2-means	3.746230125427246	mocetinostat	popalign	sciplex3-iid
l2-means	4.187559127807617	mocetinostat	popalign	sciplex3-iid
l2-means	3.8161427974700928	mocetinostat	popalign	sciplex3-iid
l2-means	1.698454737663269	mocetinostat	identity	sciplex3-iid
l2-means	2.1278791427612305	mocetinostat	identity	sciplex3-iid
l2-means	2.7861664295196533	mocetinostat	identity	sciplex3-iid
l2-means	2.6491167545318604	mocetinostat	identity	sciplex3-iid
l2-means	2.192044258117676	mocetinostat	identity	sciplex3-iid
l2-means	2.4085166454315186	mocetinostat	identity	sciplex3-iid
l2-means	2.3462846279144287	mocetinostat	identity	sciplex3-iid
l2-means	1.843619465827942	mocetinostat	identity	sciplex3-iid
l2-means	2.740516901016236	mocetinostat	identity	sciplex3-iid
l2-means	2.15486478805542	mocetinostat	identity	sciplex3-iid
l2-means	1.0919569730758667	mocetinostat	random	sciplex3-iid
l2-means	1.2151339054107666	mocetinostat	random	sciplex3-iid
l2-means	1.2669823169708252	mocetinostat	random	sciplex3-iid
l2-means	1.4444044828414917	mocetinostat	random	sciplex3-iid
l2-means	1.200849175453186	mocetinostat	random	sciplex3-iid
l2-means	1.1241800785064695	mocetinostat	random	sciplex3-iid
l2-means	1.0809844732284546	mocetinostat	random	sciplex3-iid
l2-means	1.1718502044677734	mocetinostat	random	sciplex3-iid
l2-means	1.0378936529159546	mocetinostat	random	sciplex3-iid
l2-means	1.1167221069335938	mocetinostat	random	sciplex3-iid
l2-means	1.2457643747329712	mocetinostat	cellot	sciplex3-iid
l2-means	1.310174822807312	mocetinostat	cellot	sciplex3-iid
l2-means	1.5570379495620728	mocetinostat	cellot	sciplex3-iid
l2-means	1.6149002313613892	mocetinostat	cellot	sciplex3-iid
l2-means	1.295140027999878	mocetinostat	cellot	sciplex3-iid
l2-means	1.3578341007232666	mocetinostat	cellot	sciplex3-iid
l2-means	1.4739537239074707	mocetinostat	cellot	sciplex3-iid
l2-means	1.3253782987594604	mocetinostat	cellot	sciplex3-iid
l2-means	1.3336941003799438	mocetinostat	cellot	sciplex3-iid
l2-means	1.2131047248840332	mocetinostat	cellot	sciplex3-iid
l2-means	1.7320877313613892	decitabine	scgen	sciplex3-iid
l2-means	1.9167468547821045	decitabine	scgen	sciplex3-iid
l2-means	1.7387744188308716	decitabine	scgen	sciplex3-iid
l2-means	1.7334482669830322	decitabine	scgen	sciplex3-iid
l2-means	1.853325605392456	decitabine	scgen	sciplex3-iid
l2-means	1.764366626739502	decitabine	scgen	sciplex3-iid
l2-means	1.6809422969818115	decitabine	scgen	sciplex3-iid
l2-means	1.91679847240448	decitabine	scgen	sciplex3-iid
l2-means	2.015111207962036	decitabine	scgen	sciplex3-iid
l2-means	1.7358183860778809	decitabine	scgen	sciplex3-iid
l2-means	2.298163414001465	decitabine	cae	sciplex3-iid
l2-means	2.299399375915528	decitabine	cae	sciplex3-iid
l2-means	2.688015937805176	decitabine	cae	sciplex3-iid
l2-means	2.528278112411499	decitabine	cae	sciplex3-iid
l2-means	2.4406800270080566	decitabine	cae	sciplex3-iid
l2-means	2.484326362609864	decitabine	cae	sciplex3-iid
l2-means	2.230600357055664	decitabine	cae	sciplex3-iid
l2-means	1.8100625276565552	decitabine	cae	sciplex3-iid
l2-means	2.427049160003662	decitabine	cae	sciplex3-iid
l2-means	2.467561721801758	decitabine	cae	sciplex3-iid
l2-means	2.945723533630371	decitabine	popalign	sciplex3-iid
l2-means	2.9651241302490234	decitabine	popalign	sciplex3-iid
l2-means	2.9950997829437256	decitabine	popalign	sciplex3-iid
l2-means	3.4023032188415527	decitabine	popalign	sciplex3-iid
l2-means	3.0678815841674805	decitabine	popalign	sciplex3-iid
l2-means	3.185081958770752	decitabine	popalign	sciplex3-iid
l2-means	3.168671131134033	decitabine	popalign	sciplex3-iid
l2-means	3.300268650054932	decitabine	popalign	sciplex3-iid
l2-means	3.185464382171631	decitabine	popalign	sciplex3-iid
l2-means	2.9512879848480225	decitabine	popalign	sciplex3-iid
l2-means	3.029125690460205	decitabine	identity	sciplex3-iid
l2-means	2.565376043319702	decitabine	identity	sciplex3-iid
l2-means	2.2373363971710205	decitabine	identity	sciplex3-iid
l2-means	2.373896598815918	decitabine	identity	sciplex3-iid
l2-means	2.212843894958496	decitabine	identity	sciplex3-iid
l2-means	2.2458655834198	decitabine	identity	sciplex3-iid
l2-means	2.003784418106079	decitabine	identity	sciplex3-iid
l2-means	2.643594026565552	decitabine	identity	sciplex3-iid
l2-means	2.136081457138061	decitabine	identity	sciplex3-iid
l2-means	2.604266166687012	decitabine	identity	sciplex3-iid
l2-means	0.9790282249450684	decitabine	random	sciplex3-iid
l2-means	1.064262628555298	decitabine	random	sciplex3-iid
l2-means	1.1260523796081543	decitabine	random	sciplex3-iid
l2-means	1.1414690017700195	decitabine	random	sciplex3-iid
l2-means	1.2078169584274292	decitabine	random	sciplex3-iid
l2-means	1.0461409091949463	decitabine	random	sciplex3-iid
l2-means	1.1894125938415527	decitabine	random	sciplex3-iid
l2-means	1.1332900524139404	decitabine	random	sciplex3-iid
l2-means	1.133577585220337	decitabine	random	sciplex3-iid
l2-means	1.0229731798171997	decitabine	random	sciplex3-iid
l2-means	1.3698643445968628	decitabine	cellot	sciplex3-iid
l2-means	1.3388068675994873	decitabine	cellot	sciplex3-iid
l2-means	1.4884068965911863	decitabine	cellot	sciplex3-iid
l2-means	1.5531967878341677	decitabine	cellot	sciplex3-iid
l2-means	1.5211087465286257	decitabine	cellot	sciplex3-iid
l2-means	1.4905221462249756	decitabine	cellot	sciplex3-iid
l2-means	1.5360305309295654	decitabine	cellot	sciplex3-iid
l2-means	1.5813766717910769	decitabine	cellot	sciplex3-iid
l2-means	1.5009841918945312	decitabine	cellot	sciplex3-iid
l2-means	1.4560890197753906	decitabine	cellot	sciplex3-iid
l2-means	2.022465229034424	tucidinostat	scgen	sciplex3-iid
l2-means	2.3032941818237305	tucidinostat	scgen	sciplex3-iid
l2-means	2.1868581771850586	tucidinostat	scgen	sciplex3-iid
l2-means	1.9502286911010744	tucidinostat	scgen	sciplex3-iid
l2-means	2.0335304737091064	tucidinostat	scgen	sciplex3-iid
l2-means	1.993303060531616	tucidinostat	scgen	sciplex3-iid
l2-means	2.187131404876709	tucidinostat	scgen	sciplex3-iid
l2-means	2.14498257637024	tucidinostat	scgen	sciplex3-iid
l2-means	2.020754337310791	tucidinostat	scgen	sciplex3-iid
l2-means	2.2027692794799805	tucidinostat	scgen	sciplex3-iid
l2-means	3.097944736480713	tucidinostat	cae	sciplex3-iid
l2-means	2.7466461658477783	tucidinostat	cae	sciplex3-iid
l2-means	2.675863265991211	tucidinostat	cae	sciplex3-iid
l2-means	2.0362119674682617	tucidinostat	cae	sciplex3-iid
l2-means	3.346759796142578	tucidinostat	cae	sciplex3-iid
l2-means	2.458850860595703	tucidinostat	cae	sciplex3-iid
l2-means	2.610389709472656	tucidinostat	cae	sciplex3-iid
l2-means	2.418996334075928	tucidinostat	cae	sciplex3-iid
l2-means	3.043100595474243	tucidinostat	cae	sciplex3-iid
l2-means	2.513635873794556	tucidinostat	cae	sciplex3-iid
l2-means	2.712446928024292	tucidinostat	popalign	sciplex3-iid
l2-means	3.202984094619751	tucidinostat	popalign	sciplex3-iid
l2-means	2.908334970474243	tucidinostat	popalign	sciplex3-iid
l2-means	3.1723663806915283	tucidinostat	popalign	sciplex3-iid
l2-means	3.3629963397979736	tucidinostat	popalign	sciplex3-iid
l2-means	3.062874794006348	tucidinostat	popalign	sciplex3-iid
l2-means	2.608778715133667	tucidinostat	popalign	sciplex3-iid
l2-means	3.0920634269714355	tucidinostat	popalign	sciplex3-iid
l2-means	3.01203989982605	tucidinostat	popalign	sciplex3-iid
l2-means	3.0398545265197754	tucidinostat	popalign	sciplex3-iid
l2-means	3.0168797969818115	tucidinostat	identity	sciplex3-iid
l2-means	2.032196521759033	tucidinostat	identity	sciplex3-iid
l2-means	2.1550772190093994	tucidinostat	identity	sciplex3-iid
l2-means	2.867262125015259	tucidinostat	identity	sciplex3-iid
l2-means	2.5201945304870605	tucidinostat	identity	sciplex3-iid
l2-means	2.3358991146087646	tucidinostat	identity	sciplex3-iid
l2-means	3.163129568099976	tucidinostat	identity	sciplex3-iid
l2-means	2.926703691482544	tucidinostat	identity	sciplex3-iid
l2-means	2.78743577003479	tucidinostat	identity	sciplex3-iid
l2-means	2.402811050415039	tucidinostat	identity	sciplex3-iid
l2-means	1.2688394784927368	tucidinostat	random	sciplex3-iid
l2-means	1.0800505876541138	tucidinostat	random	sciplex3-iid
l2-means	0.9968065619468688	tucidinostat	random	sciplex3-iid
l2-means	1.2466963529586792	tucidinostat	random	sciplex3-iid
l2-means	1.1515116691589355	tucidinostat	random	sciplex3-iid
l2-means	1.044405221939087	tucidinostat	random	sciplex3-iid
l2-means	1.256126880645752	tucidinostat	random	sciplex3-iid
l2-means	1.5192762613296509	tucidinostat	random	sciplex3-iid
l2-means	1.1568151712417605	tucidinostat	random	sciplex3-iid
l2-means	1.0424424409866333	tucidinostat	random	sciplex3-iid
l2-means	1.4553115367889404	tucidinostat	cellot	sciplex3-iid
l2-means	1.4574540853500366	tucidinostat	cellot	sciplex3-iid
l2-means	1.5890518426895142	tucidinostat	cellot	sciplex3-iid
l2-means	1.4655810594558716	tucidinostat	cellot	sciplex3-iid
l2-means	1.46370267868042	tucidinostat	cellot	sciplex3-iid
l2-means	1.5534790754318235	tucidinostat	cellot	sciplex3-iid
l2-means	1.5727699995040894	tucidinostat	cellot	sciplex3-iid
l2-means	1.5203514099121094	tucidinostat	cellot	sciplex3-iid
l2-means	1.650214672088623	tucidinostat	cellot	sciplex3-iid
l2-means	1.5891534090042114	tucidinostat	cellot	sciplex3-iid
l2-means	1.8103889226913448	azacitidine	scgen	sciplex3-iid
l2-means	1.985438346862793	azacitidine	scgen	sciplex3-iid
l2-means	2.0394253730773926	azacitidine	scgen	sciplex3-iid
l2-means	2.163008213043213	azacitidine	scgen	sciplex3-iid
l2-means	1.7415827512741089	azacitidine	scgen	sciplex3-iid
l2-means	1.84219491481781	azacitidine	scgen	sciplex3-iid
l2-means	2.285299777984619	azacitidine	scgen	sciplex3-iid
l2-means	1.959614992141724	azacitidine	scgen	sciplex3-iid
l2-means	1.9442774057388303	azacitidine	scgen	sciplex3-iid
l2-means	1.967512488365173	azacitidine	scgen	sciplex3-iid
l2-means	3.014315366744995	azacitidine	cae	sciplex3-iid
l2-means	2.8655691146850586	azacitidine	cae	sciplex3-iid
l2-means	2.4237663745880127	azacitidine	cae	sciplex3-iid
l2-means	2.190471649169922	azacitidine	cae	sciplex3-iid
l2-means	1.9630810022354128	azacitidine	cae	sciplex3-iid
l2-means	2.1944615840911865	azacitidine	cae	sciplex3-iid
l2-means	1.9719024896621704	azacitidine	cae	sciplex3-iid
l2-means	2.099883794784546	azacitidine	cae	sciplex3-iid
l2-means	2.0215113162994385	azacitidine	cae	sciplex3-iid
l2-means	2.4342613220214844	azacitidine	cae	sciplex3-iid
l2-means	3.128955125808716	azacitidine	popalign	sciplex3-iid
l2-means	2.46546483039856	azacitidine	popalign	sciplex3-iid
l2-means	2.871673583984375	azacitidine	popalign	sciplex3-iid
l2-means	2.8278021812438965	azacitidine	popalign	sciplex3-iid
l2-means	2.5902390480041504	azacitidine	popalign	sciplex3-iid
l2-means	2.8359031677246094	azacitidine	popalign	sciplex3-iid
l2-means	2.37273383140564	azacitidine	popalign	sciplex3-iid
l2-means	2.710133075714112	azacitidine	popalign	sciplex3-iid
l2-means	2.67872166633606	azacitidine	popalign	sciplex3-iid
l2-means	2.2136125564575195	azacitidine	popalign	sciplex3-iid
l2-means	2.1452114582061768	azacitidine	identity	sciplex3-iid
l2-means	2.016756296157837	azacitidine	identity	sciplex3-iid
l2-means	2.119999885559082	azacitidine	identity	sciplex3-iid
l2-means	2.227527618408203	azacitidine	identity	sciplex3-iid
l2-means	2.600461721420288	azacitidine	identity	sciplex3-iid
l2-means	2.464630365371704	azacitidine	identity	sciplex3-iid
l2-means	2.714873790740967	azacitidine	identity	sciplex3-iid
l2-means	2.42961859703064	azacitidine	identity	sciplex3-iid
l2-means	2.35579800605774	azacitidine	identity	sciplex3-iid
l2-means	2.470848798751831	azacitidine	identity	sciplex3-iid
l2-means	1.3617746829986572	azacitidine	random	sciplex3-iid
l2-means	1.167637825012207	azacitidine	random	sciplex3-iid
l2-means	1.3527449369430542	azacitidine	random	sciplex3-iid
l2-means	1.2664716243743896	azacitidine	random	sciplex3-iid
l2-means	1.260796308517456	azacitidine	random	sciplex3-iid
l2-means	1.210580587387085	azacitidine	random	sciplex3-iid
l2-means	1.1899369955062866	azacitidine	random	sciplex3-iid
l2-means	1.2134544849395752	azacitidine	random	sciplex3-iid
l2-means	1.0695761442184448	azacitidine	random	sciplex3-iid
l2-means	1.1705807447433472	azacitidine	random	sciplex3-iid
l2-means	1.2105631828308103	azacitidine	cellot	sciplex3-iid
l2-means	1.4522360563278198	azacitidine	cellot	sciplex3-iid
l2-means	1.2721550464630127	azacitidine	cellot	sciplex3-iid
l2-means	1.563987374305725	azacitidine	cellot	sciplex3-iid
l2-means	1.5410958528518677	azacitidine	cellot	sciplex3-iid
l2-means	1.7982579469680786	azacitidine	cellot	sciplex3-iid
l2-means	1.5147819519042969	azacitidine	cellot	sciplex3-iid
l2-means	1.2298458814620972	azacitidine	cellot	sciplex3-iid
l2-means	1.4963701963424685	azacitidine	cellot	sciplex3-iid
l2-means	1.3414582014083862	azacitidine	cellot	sciplex3-iid
l2-means	1.6047945022583008	ruxolitinib	scgen	sciplex3-iid
l2-means	1.5081499814987185	ruxolitinib	scgen	sciplex3-iid
l2-means	1.5819954872131348	ruxolitinib	scgen	sciplex3-iid
l2-means	1.5629335641860962	ruxolitinib	scgen	sciplex3-iid
l2-means	2.117771625518799	ruxolitinib	scgen	sciplex3-iid
l2-means	1.5983707904815674	ruxolitinib	scgen	sciplex3-iid
l2-means	1.5298702716827393	ruxolitinib	scgen	sciplex3-iid
l2-means	1.6418465375900269	ruxolitinib	scgen	sciplex3-iid
l2-means	1.703323245048523	ruxolitinib	scgen	sciplex3-iid
l2-means	1.5296909809112549	ruxolitinib	scgen	sciplex3-iid
l2-means	1.8038005828857424	ruxolitinib	cae	sciplex3-iid
l2-means	1.4472429752349854	ruxolitinib	cae	sciplex3-iid
l2-means	2.366530179977417	ruxolitinib	cae	sciplex3-iid
l2-means	1.2049819231033323	ruxolitinib	cae	sciplex3-iid
l2-means	2.380650997161865	ruxolitinib	cae	sciplex3-iid
l2-means	2.231007099151612	ruxolitinib	cae	sciplex3-iid
l2-means	2.09907865524292	ruxolitinib	cae	sciplex3-iid
l2-means	1.5490286350250244	ruxolitinib	cae	sciplex3-iid
l2-means	1.4666072130203247	ruxolitinib	cae	sciplex3-iid
l2-means	1.4028985500335691	ruxolitinib	cae	sciplex3-iid
l2-means	2.2434661388397217	ruxolitinib	popalign	sciplex3-iid
l2-means	2.313446283340454	ruxolitinib	popalign	sciplex3-iid
l2-means	2.5764031410217285	ruxolitinib	popalign	sciplex3-iid
l2-means	2.502439498901367	ruxolitinib	popalign	sciplex3-iid
l2-means	2.4121994972229004	ruxolitinib	popalign	sciplex3-iid
l2-means	2.021534919738769	ruxolitinib	popalign	sciplex3-iid
l2-means	2.260881185531616	ruxolitinib	popalign	sciplex3-iid
l2-means	2.268137216567993	ruxolitinib	popalign	sciplex3-iid
l2-means	2.1037135124206543	ruxolitinib	popalign	sciplex3-iid
l2-means	2.1837284564971924	ruxolitinib	popalign	sciplex3-iid
l2-means	2.355307102203369	ruxolitinib	identity	sciplex3-iid
l2-means	1.680087327957153	ruxolitinib	identity	sciplex3-iid
l2-means	2.041754007339477	ruxolitinib	identity	sciplex3-iid
l2-means	1.659419298171997	ruxolitinib	identity	sciplex3-iid
l2-means	1.97787082195282	ruxolitinib	identity	sciplex3-iid
l2-means	1.6675312519073486	ruxolitinib	identity	sciplex3-iid
l2-means	1.8229284286499023	ruxolitinib	identity	sciplex3-iid
l2-means	1.7413206100463867	ruxolitinib	identity	sciplex3-iid
l2-means	1.6108797788619995	ruxolitinib	identity	sciplex3-iid
l2-means	1.222153663635254	ruxolitinib	identity	sciplex3-iid
l2-means	1.0345574617385864	ruxolitinib	random	sciplex3-iid
l2-means	0.9696096181869508	ruxolitinib	random	sciplex3-iid
l2-means	1.0196799039840698	ruxolitinib	random	sciplex3-iid
l2-means	1.0294994115829468	ruxolitinib	random	sciplex3-iid
l2-means	1.112410068511963	ruxolitinib	random	sciplex3-iid
l2-means	1.3316646814346311	ruxolitinib	random	sciplex3-iid
l2-means	1.7299898862838743	ruxolitinib	random	sciplex3-iid
l2-means	1.2581310272216797	ruxolitinib	random	sciplex3-iid
l2-means	1.2149213552474976	ruxolitinib	random	sciplex3-iid
l2-means	1.0545799732208252	ruxolitinib	random	sciplex3-iid
l2-means	1.090225338935852	ruxolitinib	cellot	sciplex3-iid
l2-means	1.6463428735733032	ruxolitinib	cellot	sciplex3-iid
l2-means	1.3035136461257937	ruxolitinib	cellot	sciplex3-iid
l2-means	1.336021065711975	ruxolitinib	cellot	sciplex3-iid
l2-means	1.1364277601242063	ruxolitinib	cellot	sciplex3-iid
l2-means	1.3151650428771973	ruxolitinib	cellot	sciplex3-iid
l2-means	1.1880916357040403	ruxolitinib	cellot	sciplex3-iid
l2-means	1.3802520036697388	ruxolitinib	cellot	sciplex3-iid
l2-means	1.3564640283584597	ruxolitinib	cellot	sciplex3-iid
l2-means	1.2370251417160034	ruxolitinib	cellot	sciplex3-iid
l2-means	1.341933250427246	tacedinaline	scgen	sciplex3-iid
l2-means	1.418033003807068	tacedinaline	scgen	sciplex3-iid
l2-means	1.74009907245636	tacedinaline	scgen	sciplex3-iid
l2-means	1.2320650815963743	tacedinaline	scgen	sciplex3-iid
l2-means	1.3136696815490725	tacedinaline	scgen	sciplex3-iid
l2-means	1.705832839012146	tacedinaline	scgen	sciplex3-iid
l2-means	1.3147093057632446	tacedinaline	scgen	sciplex3-iid
l2-means	1.3940589427947998	tacedinaline	scgen	sciplex3-iid
l2-means	1.4495251178741455	tacedinaline	scgen	sciplex3-iid
l2-means	1.2406351566314695	tacedinaline	scgen	sciplex3-iid
l2-means	1.441279411315918	tacedinaline	cae	sciplex3-iid
l2-means	1.4330538511276243	tacedinaline	cae	sciplex3-iid
l2-means	1.6929826736450195	tacedinaline	cae	sciplex3-iid
l2-means	1.660660982131958	tacedinaline	cae	sciplex3-iid
l2-means	1.6427558660507202	tacedinaline	cae	sciplex3-iid
l2-means	1.730522632598877	tacedinaline	cae	sciplex3-iid
l2-means	2.008104085922241	tacedinaline	cae	sciplex3-iid
l2-means	1.273335576057434	tacedinaline	cae	sciplex3-iid
l2-means	1.577436089515686	tacedinaline	cae	sciplex3-iid
[truncated: 1,421 more rows]
