# Supplementary material for: Learning single-cell perturbation responses using neural optimal transport
Source: Nat Methods. 2023 Sep 28;20(11):1759–68. doi: 10.1038/s41592-023-01969-x (PMC10630137; doi:10.1038/s41592-023-01969-x)
Supplement: Supplementary file 7 — Evaluations for the o.o.s. task on the patients with lupus dataset. [file 41592_2023_1969_MOESM7_ESM.gz › lupus.csv]

metric	value	holdout	mode	model	experiment
mmd	0.0078298470116026	1488	iid	cellot	kang-ood
mmd	0.0076149483562688	1488	iid	cellot	kang-ood
mmd	0.0081470455719442	1488	iid	cellot	kang-ood
mmd	0.0079536706851636	1488	iid	cellot	kang-ood
mmd	0.0084502840100276	1488	iid	cellot	kang-ood
mmd	0.0078006151764704	1488	iid	cellot	kang-ood
mmd	0.0082981601908319	1488	iid	cellot	kang-ood
mmd	0.0082613903662287	1488	iid	cellot	kang-ood
mmd	0.0075477523709423	1488	iid	cellot	kang-ood
mmd	0.0081703087512914	1488	iid	cellot	kang-ood
mmd	0.0118184603628604	1488	ood	cellot	kang-ood
mmd	0.0115494077250965	1488	ood	cellot	kang-ood
mmd	0.0118476801990481	1488	ood	cellot	kang-ood
mmd	0.0105415523393276	1488	ood	cellot	kang-ood
mmd	0.0109487237429266	1488	ood	cellot	kang-ood
mmd	0.0116647232048649	1488	ood	cellot	kang-ood
mmd	0.0114039009541477	1488	ood	cellot	kang-ood
mmd	0.0102124494724223	1488	ood	cellot	kang-ood
mmd	0.0110596947769082	1488	ood	cellot	kang-ood
mmd	0.0122552406039289	1488	ood	cellot	kang-ood
mmd	0.0162093712480546	1015	ood	cellot	kang-ood
mmd	0.0157274739302047	1015	ood	cellot	kang-ood
mmd	0.0160312363022317	1015	ood	cellot	kang-ood
mmd	0.0159072336545304	1015	ood	cellot	kang-ood
mmd	0.0172500236025844	1015	ood	cellot	kang-ood
mmd	0.0166962305156216	1015	ood	cellot	kang-ood
mmd	0.0177574196850337	1015	ood	cellot	kang-ood
mmd	0.0175362710640174	1015	ood	cellot	kang-ood
mmd	0.016173447428663	1015	ood	cellot	kang-ood
mmd	0.0168569755139659	1015	ood	cellot	kang-ood
mmd	0.0152015116979241	1015	iid	cellot	kang-ood
mmd	0.0151370856737808	1015	iid	cellot	kang-ood
mmd	0.0151096919181957	1015	iid	cellot	kang-ood
mmd	0.0142731383508321	1015	iid	cellot	kang-ood
mmd	0.0145426113570849	1015	iid	cellot	kang-ood
mmd	0.014811412038367	1015	iid	cellot	kang-ood
mmd	0.0145755933217939	1015	iid	cellot	kang-ood
mmd	0.0151621777907942	1015	iid	cellot	kang-ood
mmd	0.0161676066249913	1015	iid	cellot	kang-ood
mmd	0.0151506959500616	1015	iid	cellot	kang-ood
mmd	0.0122725306675178	1256	ood	cellot	kang-ood
mmd	0.0123673813025096	1256	ood	cellot	kang-ood
mmd	0.0119294205472778	1256	ood	cellot	kang-ood
mmd	0.0121333092608393	1256	ood	cellot	kang-ood
mmd	0.0116383746243796	1256	ood	cellot	kang-ood
mmd	0.0125788508643596	1256	ood	cellot	kang-ood
mmd	0.0118940653973428	1256	ood	cellot	kang-ood
mmd	0.0118147887149263	1256	ood	cellot	kang-ood
mmd	0.0113735128038677	1256	ood	cellot	kang-ood
mmd	0.0118028854645268	1256	ood	cellot	kang-ood
mmd	0.0093464203570339	1256	iid	cellot	kang-ood
mmd	0.0091860415185285	1256	iid	cellot	kang-ood
mmd	0.009281569734603	1256	iid	cellot	kang-ood
mmd	0.0091185479167611	1256	iid	cellot	kang-ood
mmd	0.0086043965813503	1256	iid	cellot	kang-ood
mmd	0.0085779047417419	1256	iid	cellot	kang-ood
mmd	0.0091401087862061	1256	iid	cellot	kang-ood
mmd	0.0091453458319933	1256	iid	cellot	kang-ood
mmd	0.0091270065289355	1256	iid	cellot	kang-ood
mmd	0.0086691326769364	1256	iid	cellot	kang-ood
mmd	0.051055740160723	1488	iid	cae	kang-ood
mmd	0.0529354469342413	1488	iid	cae	kang-ood
mmd	0.0531159912944758	1488	iid	cae	kang-ood
mmd	0.0512057297510278	1488	iid	cae	kang-ood
mmd	0.0514926876650113	1488	iid	cae	kang-ood
mmd	0.0510130331770946	1488	iid	cae	kang-ood
mmd	0.0521241609962633	1488	iid	cae	kang-ood
mmd	0.0521282510966431	1488	iid	cae	kang-ood
mmd	0.0502860161503408	1488	iid	cae	kang-ood
mmd	0.0510324208976939	1488	iid	cae	kang-ood
mmd	0.055454514083839	1488	ood	cae	kang-ood
mmd	0.05551993817655	1488	ood	cae	kang-ood
mmd	0.0546207949639112	1488	ood	cae	kang-ood
mmd	0.0539172530043755	1488	ood	cae	kang-ood
mmd	0.0539557973735403	1488	ood	cae	kang-ood
mmd	0.052808635312517	1488	ood	cae	kang-ood
mmd	0.0544782457189552	1488	ood	cae	kang-ood
mmd	0.0548650304772577	1488	ood	cae	kang-ood
mmd	0.0571837496971329	1488	ood	cae	kang-ood
mmd	0.0556023672097901	1488	ood	cae	kang-ood
mmd	0.0563583074423945	1015	ood	cae	kang-ood
mmd	0.057557808666029	1015	ood	cae	kang-ood
mmd	0.0564693505918118	1015	ood	cae	kang-ood
mmd	0.0572808659598113	1015	ood	cae	kang-ood
mmd	0.0633201888934809	1015	ood	cae	kang-ood
mmd	0.0598886470665332	1015	ood	cae	kang-ood
mmd	0.060506731016757	1015	ood	cae	kang-ood
mmd	0.0595389616501439	1015	ood	cae	kang-ood
mmd	0.0608253337006956	1015	ood	cae	kang-ood
mmd	0.0571765552632571	1015	ood	cae	kang-ood
mmd	0.0451148512857504	1015	iid	cae	kang-ood
mmd	0.0460917869194248	1015	iid	cae	kang-ood
mmd	0.0467804052439127	1015	iid	cae	kang-ood
mmd	0.0447478597964614	1015	iid	cae	kang-ood
mmd	0.0466017476678983	1015	iid	cae	kang-ood
mmd	0.0448843980694533	1015	iid	cae	kang-ood
mmd	0.0426024298215578	1015	iid	cae	kang-ood
mmd	0.0441661076260304	1015	iid	cae	kang-ood
mmd	0.0427559492120218	1015	iid	cae	kang-ood
mmd	0.0429814914742374	1015	iid	cae	kang-ood
mmd	0.0410760721411789	1256	ood	cae	kang-ood
mmd	0.0413484117806862	1256	ood	cae	kang-ood
mmd	0.0412849787973986	1256	ood	cae	kang-ood
mmd	0.0396773264742726	1256	ood	cae	kang-ood
mmd	0.0418887520444928	1256	ood	cae	kang-ood
mmd	0.0394291350395135	1256	ood	cae	kang-ood
mmd	0.0425319376870277	1256	ood	cae	kang-ood
mmd	0.0393381240114458	1256	ood	cae	kang-ood
mmd	0.0401064069802294	1256	ood	cae	kang-ood
mmd	0.0404940387146082	1256	ood	cae	kang-ood
mmd	0.0456135429068193	1256	iid	cae	kang-ood
mmd	0.0424947956885587	1256	iid	cae	kang-ood
mmd	0.0420311277241895	1256	iid	cae	kang-ood
mmd	0.0441369105752637	1256	iid	cae	kang-ood
mmd	0.0449173839203788	1256	iid	cae	kang-ood
mmd	0.0445095008722397	1256	iid	cae	kang-ood
mmd	0.0433983026858289	1256	iid	cae	kang-ood
mmd	0.0433286798582569	1256	iid	cae	kang-ood
mmd	0.0432411579048003	1256	iid	cae	kang-ood
mmd	0.0438834271593973	1256	iid	cae	kang-ood
mmd	0.0291588595272358	1488	iid	scgen	kang-ood
mmd	0.0301635234995752	1488	iid	scgen	kang-ood
mmd	0.0284883402983244	1488	iid	scgen	kang-ood
mmd	0.0273900122531801	1488	iid	scgen	kang-ood
mmd	0.0289366780072554	1488	iid	scgen	kang-ood
mmd	0.0283950195931252	1488	iid	scgen	kang-ood
mmd	0.0276048127007997	1488	iid	scgen	kang-ood
mmd	0.02791854695925	1488	iid	scgen	kang-ood
mmd	0.0282648483635272	1488	iid	scgen	kang-ood
mmd	0.0284215438191694	1488	iid	scgen	kang-ood
mmd	0.0328320727550344	1488	ood	scgen	kang-ood
mmd	0.0330406283901914	1488	ood	scgen	kang-ood
mmd	0.03220330120458	1488	ood	scgen	kang-ood
mmd	0.0324541993814271	1488	ood	scgen	kang-ood
mmd	0.0327113937089176	1488	ood	scgen	kang-ood
mmd	0.0327856879068978	1488	ood	scgen	kang-ood
mmd	0.0338927741636692	1488	ood	scgen	kang-ood
mmd	0.0301825208592429	1488	ood	scgen	kang-ood
mmd	0.0319713005202282	1488	ood	scgen	kang-ood
mmd	0.0323095872872628	1488	ood	scgen	kang-ood
mmd	0.0317840771466228	1015	ood	scgen	kang-ood
mmd	0.031912760954717	1015	ood	scgen	kang-ood
mmd	0.0324047425661012	1015	ood	scgen	kang-ood
mmd	0.0330659480772757	1015	ood	scgen	kang-ood
mmd	0.0330732777297209	1015	ood	scgen	kang-ood
mmd	0.0315925149236668	1015	ood	scgen	kang-ood
mmd	0.032022702393445	1015	ood	scgen	kang-ood
mmd	0.0324615935109381	1015	ood	scgen	kang-ood
mmd	0.0319777499721764	1015	ood	scgen	kang-ood
mmd	0.0309984927875692	1015	ood	scgen	kang-ood
mmd	0.0250491899982679	1015	iid	scgen	kang-ood
mmd	0.024706178218051	1015	iid	scgen	kang-ood
mmd	0.0263039267772105	1015	iid	scgen	kang-ood
mmd	0.0263834644410521	1015	iid	scgen	kang-ood
mmd	0.0262741327780552	1015	iid	scgen	kang-ood
mmd	0.0257423153047259	1015	iid	scgen	kang-ood
mmd	0.0260703453319541	1015	iid	scgen	kang-ood
mmd	0.0259230524218221	1015	iid	scgen	kang-ood
mmd	0.0256879688818611	1015	iid	scgen	kang-ood
mmd	0.0251253940872063	1015	iid	scgen	kang-ood
mmd	0.0226571752874673	1256	ood	scgen	kang-ood
mmd	0.0230948224579933	1256	ood	scgen	kang-ood
mmd	0.0236753353821973	1256	ood	scgen	kang-ood
mmd	0.0234714820601576	1256	ood	scgen	kang-ood
mmd	0.0229730611759826	1256	ood	scgen	kang-ood
mmd	0.0244008621961226	1256	ood	scgen	kang-ood
mmd	0.0221382046570384	1256	ood	scgen	kang-ood
mmd	0.0233413444309645	1256	ood	scgen	kang-ood
mmd	0.0221794076114606	1256	ood	scgen	kang-ood
mmd	0.0231637277172287	1256	ood	scgen	kang-ood
mmd	0.0244955479480421	1256	iid	scgen	kang-ood
mmd	0.0243416317035253	1256	iid	scgen	kang-ood
mmd	0.0238988520303401	1256	iid	scgen	kang-ood
mmd	0.0246045343262213	1256	iid	scgen	kang-ood
mmd	0.0256345848365765	1256	iid	scgen	kang-ood
mmd	0.0240902064047418	1256	iid	scgen	kang-ood
mmd	0.0244024521528743	1256	iid	scgen	kang-ood
mmd	0.0257857529628588	1256	iid	scgen	kang-ood
mmd	0.0244147205765874	1256	iid	scgen	kang-ood
mmd	0.0259241935341296	1256	iid	scgen	kang-ood
