# Supplementary material for: Learning single-cell perturbation responses using neural optimal transport
Source: Nat Methods. 2023 Sep 28;20(11):1759–68. doi: 10.1038/s41592-023-01969-x (PMC10630137; doi:10.1038/s41592-023-01969-x)
Supplement: Supplementary file 8 — Evaluations for the o.o.s. task on the GBM dataset. [file 41592_2023_1969_MOESM8_ESM.gz › gbm.csv]

metric	value	holdout	mode	model	experiment
mmd	0.0064753742641846	PW053	iid	random	gbm-ood
mmd	0.0063340242562117	PW053	iid	random	gbm-ood
mmd	0.0061510431803324	PW053	iid	random	gbm-ood
mmd	0.0066400288456143	PW053	iid	random	gbm-ood
mmd	0.0064958881689451	PW053	iid	random	gbm-ood
mmd	0.0072363104073675	PW053	iid	random	gbm-ood
mmd	0.0072858451028646	PW053	iid	random	gbm-ood
mmd	0.0065931517895773	PW053	iid	random	gbm-ood
mmd	0.0073038345491641	PW053	iid	random	gbm-ood
mmd	0.0062599062103821	PW053	iid	random	gbm-ood
mmd	0.0312202395356398	PW053	iid	identity	gbm-ood
mmd	0.032403605626278	PW053	iid	identity	gbm-ood
mmd	0.0306031792983336	PW053	iid	identity	gbm-ood
mmd	0.0344799236038656	PW053	iid	identity	gbm-ood
mmd	0.0292163447578736	PW053	iid	identity	gbm-ood
mmd	0.0267932153318645	PW053	iid	identity	gbm-ood
mmd	0.0352150675008995	PW053	iid	identity	gbm-ood
mmd	0.0361583545924441	PW053	iid	identity	gbm-ood
mmd	0.0309469068207761	PW053	iid	identity	gbm-ood
mmd	0.0332356782396132	PW053	iid	identity	gbm-ood
mmd	0.0254455787407947	PW053	iid	scgen	gbm-ood
mmd	0.0288886990677099	PW053	iid	scgen	gbm-ood
mmd	0.0286108546531025	PW053	iid	scgen	gbm-ood
mmd	0.0288269464212804	PW053	iid	scgen	gbm-ood
mmd	0.0288484365702501	PW053	iid	scgen	gbm-ood
mmd	0.0256603964575478	PW053	iid	scgen	gbm-ood
mmd	0.0263955833018583	PW053	iid	scgen	gbm-ood
mmd	0.0256540331229485	PW053	iid	scgen	gbm-ood
mmd	0.0296676573364926	PW053	iid	scgen	gbm-ood
mmd	0.0302585515373386	PW053	iid	scgen	gbm-ood
mmd	0.0396193783309752	PW053	iid	cae	gbm-ood
mmd	0.0351322587354935	PW053	iid	cae	gbm-ood
mmd	0.039315269382021	PW053	iid	cae	gbm-ood
mmd	0.0312172900319727	PW053	iid	cae	gbm-ood
mmd	0.0323078215836472	PW053	iid	cae	gbm-ood
mmd	0.0323515882170503	PW053	iid	cae	gbm-ood
mmd	0.034812772021579	PW053	iid	cae	gbm-ood
mmd	0.0286852442846098	PW053	iid	cae	gbm-ood
mmd	0.0328343421150567	PW053	iid	cae	gbm-ood
mmd	0.0331214753338566	PW053	iid	cae	gbm-ood
mmd	0.0909878053956834	PW053	iid	popalign	gbm-ood
mmd	0.093201905824152	PW053	iid	popalign	gbm-ood
mmd	0.0937680590272498	PW053	iid	popalign	gbm-ood
mmd	0.0905395584569273	PW053	iid	popalign	gbm-ood
mmd	0.0959804336808586	PW053	iid	popalign	gbm-ood
mmd	0.092106696081173	PW053	iid	popalign	gbm-ood
mmd	0.0914544063064753	PW053	iid	popalign	gbm-ood
mmd	0.0949925827280126	PW053	iid	popalign	gbm-ood
mmd	0.093963378341978	PW053	iid	popalign	gbm-ood
mmd	0.0966507856549713	PW053	iid	popalign	gbm-ood
mmd	0.0344026672665113	PW053	iid	cellot	gbm-ood
mmd	0.0312625826681779	PW053	iid	cellot	gbm-ood
mmd	0.0301405363685562	PW053	iid	cellot	gbm-ood
mmd	0.0333097686619315	PW053	iid	cellot	gbm-ood
mmd	0.0277509134228686	PW053	iid	cellot	gbm-ood
mmd	0.0298552261804242	PW053	iid	cellot	gbm-ood
mmd	0.0327812334675788	PW053	iid	cellot	gbm-ood
mmd	0.0319662343698763	PW053	iid	cellot	gbm-ood
mmd	0.0314264231763583	PW053	iid	cellot	gbm-ood
mmd	0.0271764359342633	PW053	iid	cellot	gbm-ood
mmd	0.0062479736342436	PW053	ood	random	gbm-ood
mmd	0.006222899761307	PW053	ood	random	gbm-ood
mmd	0.0067696992671648	PW053	ood	random	gbm-ood
mmd	0.0064032358253919	PW053	ood	random	gbm-ood
mmd	0.0067199622108503	PW053	ood	random	gbm-ood
mmd	0.0067996336744666	PW053	ood	random	gbm-ood
mmd	0.0065102486293366	PW053	ood	random	gbm-ood
mmd	0.0065645867128479	PW053	ood	random	gbm-ood
mmd	0.0066572518115108	PW053	ood	random	gbm-ood
mmd	0.0065359188681925	PW053	ood	random	gbm-ood
mmd	0.0328422896898975	PW053	ood	identity	gbm-ood
mmd	0.0298370030919892	PW053	ood	identity	gbm-ood
mmd	0.0367999760417042	PW053	ood	identity	gbm-ood
mmd	0.0293815846212177	PW053	ood	identity	gbm-ood
mmd	0.0319409253803314	PW053	ood	identity	gbm-ood
mmd	0.0362241938477449	PW053	ood	identity	gbm-ood
mmd	0.0349322179509069	PW053	ood	identity	gbm-ood
mmd	0.0308657455530806	PW053	ood	identity	gbm-ood
mmd	0.0272587276968612	PW053	ood	identity	gbm-ood
mmd	0.0268827791907398	PW053	ood	identity	gbm-ood
mmd	0.0378528900002284	PW053	ood	scgen	gbm-ood
mmd	0.0333859547658924	PW053	ood	scgen	gbm-ood
mmd	0.0391753075285349	PW053	ood	scgen	gbm-ood
mmd	0.0356374995544528	PW053	ood	scgen	gbm-ood
mmd	0.032566227772587	PW053	ood	scgen	gbm-ood
mmd	0.0352474663890136	PW053	ood	scgen	gbm-ood
mmd	0.0314788857804986	PW053	ood	scgen	gbm-ood
mmd	0.0331357072244148	PW053	ood	scgen	gbm-ood
mmd	0.0385060624573088	PW053	ood	scgen	gbm-ood
mmd	0.0310550601067032	PW053	ood	scgen	gbm-ood
mmd	0.122407740318554	PW053	ood	popalign	gbm-ood
mmd	0.1222557879063913	PW053	ood	popalign	gbm-ood
mmd	0.1243358083438061	PW053	ood	popalign	gbm-ood
mmd	0.1183615049819684	PW053	ood	popalign	gbm-ood
mmd	0.1250025215804153	PW053	ood	popalign	gbm-ood
mmd	0.1219972531798488	PW053	ood	popalign	gbm-ood
mmd	0.1195289947707538	PW053	ood	popalign	gbm-ood
mmd	0.1266809039105818	PW053	ood	popalign	gbm-ood
mmd	0.1284844111920214	PW053	ood	popalign	gbm-ood
mmd	0.1270778523088678	PW053	ood	popalign	gbm-ood
mmd	0.0315721955966095	PW053	ood	cae	gbm-ood
mmd	0.0340477495940319	PW053	ood	cae	gbm-ood
mmd	0.0332053663180435	PW053	ood	cae	gbm-ood
mmd	0.0335463433690972	PW053	ood	cae	gbm-ood
mmd	0.0322862561730471	PW053	ood	cae	gbm-ood
mmd	0.0343605945764647	PW053	ood	cae	gbm-ood
mmd	0.0352107430556362	PW053	ood	cae	gbm-ood
mmd	0.0307387044982619	PW053	ood	cae	gbm-ood
mmd	0.0314311225707858	PW053	ood	cae	gbm-ood
mmd	0.0365438134236149	PW053	ood	cae	gbm-ood
mmd	0.0303069415062023	PW053	ood	cellot	gbm-ood
mmd	0.0314732578139868	PW053	ood	cellot	gbm-ood
mmd	0.0340173040831524	PW053	ood	cellot	gbm-ood
mmd	0.0320552701635274	PW053	ood	cellot	gbm-ood
mmd	0.0299497944056857	PW053	ood	cellot	gbm-ood
mmd	0.0292443374608551	PW053	ood	cellot	gbm-ood
mmd	0.0324993938060049	PW053	ood	cellot	gbm-ood
mmd	0.0311741891377895	PW053	ood	cellot	gbm-ood
mmd	0.0302697157019797	PW053	ood	cellot	gbm-ood
mmd	0.0282349889879947	PW053	ood	cellot	gbm-ood
mmd	0.0166033867668625	PW051	iid	identity	gbm-ood
mmd	0.0154396187579317	PW051	iid	identity	gbm-ood
mmd	0.0143527561753047	PW051	iid	identity	gbm-ood
mmd	0.0155438939743238	PW051	iid	identity	gbm-ood
mmd	0.0156474137702572	PW051	iid	identity	gbm-ood
mmd	0.0158531520645647	PW051	iid	identity	gbm-ood
mmd	0.0149559990578391	PW051	iid	identity	gbm-ood
mmd	0.0157172275389864	PW051	iid	identity	gbm-ood
mmd	0.0165916312596574	PW051	iid	identity	gbm-ood
mmd	0.0183859338504094	PW051	iid	identity	gbm-ood
mmd	0.0065833462739145	PW051	iid	random	gbm-ood
mmd	0.0064954074416389	PW051	iid	random	gbm-ood
mmd	0.006453118988328	PW051	iid	random	gbm-ood
mmd	0.006615384675282	PW051	iid	random	gbm-ood
mmd	0.0063676240122086	PW051	iid	random	gbm-ood
mmd	0.0064714795781842	PW051	iid	random	gbm-ood
mmd	0.0063840907696295	PW051	iid	random	gbm-ood
mmd	0.006448566084023	PW051	iid	random	gbm-ood
mmd	0.0064236772938363	PW051	iid	random	gbm-ood
mmd	0.0064254119422066	PW051	iid	random	gbm-ood
mmd	0.0849819607246361	PW051	iid	popalign	gbm-ood
mmd	0.0992401271961146	PW051	iid	popalign	gbm-ood
mmd	0.0946639565960346	PW051	iid	popalign	gbm-ood
mmd	0.0966037527775017	PW051	iid	popalign	gbm-ood
mmd	0.0979510862902833	PW051	iid	popalign	gbm-ood
mmd	0.096126241832046	PW051	iid	popalign	gbm-ood
mmd	0.0957486719211188	PW051	iid	popalign	gbm-ood
mmd	0.092063652961679	PW051	iid	popalign	gbm-ood
mmd	0.0893698942438629	PW051	iid	popalign	gbm-ood
mmd	0.097905774496177	PW051	iid	popalign	gbm-ood
mmd	0.0143934433921982	PW051	iid	scgen	gbm-ood
mmd	0.0159800218595272	PW051	iid	scgen	gbm-ood
mmd	0.0144430730269864	PW051	iid	scgen	gbm-ood
mmd	0.0146435089239303	PW051	iid	scgen	gbm-ood
mmd	0.014536543340364	PW051	iid	scgen	gbm-ood
mmd	0.0148404174277746	PW051	iid	scgen	gbm-ood
mmd	0.0165882980785041	PW051	iid	scgen	gbm-ood
mmd	0.0154744061877651	PW051	iid	scgen	gbm-ood
mmd	0.0178469655801231	PW051	iid	scgen	gbm-ood
mmd	0.0147065722402859	PW051	iid	scgen	gbm-ood
mmd	0.0135660171174447	PW051	iid	cae	gbm-ood
mmd	0.0129974381759645	PW051	iid	cae	gbm-ood
mmd	0.0135181450347953	PW051	iid	cae	gbm-ood
mmd	0.0138423575115192	PW051	iid	cae	gbm-ood
mmd	0.0134820213883686	PW051	iid	cae	gbm-ood
mmd	0.0132247920518188	PW051	iid	cae	gbm-ood
mmd	0.0130074022688727	PW051	iid	cae	gbm-ood
mmd	0.0133078162785737	PW051	iid	cae	gbm-ood
mmd	0.014301506804631	PW051	iid	cae	gbm-ood
mmd	0.0136569124771518	PW051	iid	cae	gbm-ood
mmd	0.0210669667732609	PW051	iid	cellot	gbm-ood
mmd	0.0223563577959029	PW051	iid	cellot	gbm-ood
mmd	0.0217368357533822	PW051	iid	cellot	gbm-ood
mmd	0.0252165942350278	PW051	iid	cellot	gbm-ood
mmd	0.0225246278912198	PW051	iid	cellot	gbm-ood
mmd	0.0236110872551206	PW051	iid	cellot	gbm-ood
mmd	0.0212249480939115	PW051	iid	cellot	gbm-ood
mmd	0.0220682907038662	PW051	iid	cellot	gbm-ood
mmd	0.0229245283222819	PW051	iid	cellot	gbm-ood
mmd	0.0215623603514499	PW051	iid	cellot	gbm-ood
mmd	0.0067536517661206	PW051	ood	random	gbm-ood
mmd	0.006374055600348	PW051	ood	random	gbm-ood
mmd	0.0066711113600836	PW051	ood	random	gbm-ood
mmd	0.0064556915331426	PW051	ood	random	gbm-ood
mmd	0.006392848691903	PW051	ood	random	gbm-ood
mmd	0.0067816420614854	PW051	ood	random	gbm-ood
mmd	0.0067018931758122	PW051	ood	random	gbm-ood
mmd	0.0065643652186199	PW051	ood	random	gbm-ood
mmd	0.0068108320146354	PW051	ood	random	gbm-ood
mmd	0.0065945313360105	PW051	ood	random	gbm-ood
mmd	0.016477689435113	PW051	ood	identity	gbm-ood
mmd	0.0146782102244498	PW051	ood	identity	gbm-ood
mmd	0.0153765856706935	PW051	ood	identity	gbm-ood
mmd	0.0151809251476513	PW051	ood	identity	gbm-ood
mmd	0.0160703368087233	PW051	ood	identity	gbm-ood
mmd	0.0169618430995742	PW051	ood	identity	gbm-ood
mmd	0.0149317353086225	PW051	ood	identity	gbm-ood
mmd	0.0165422916344218	PW051	ood	identity	gbm-ood
mmd	0.015876938430577	PW051	ood	identity	gbm-ood
mmd	0.0149280402109297	PW051	ood	identity	gbm-ood
mmd	0.0160354392834274	PW051	ood	scgen	gbm-ood
mmd	0.016002476184144	PW051	ood	scgen	gbm-ood
mmd	0.0160947146637065	PW051	ood	scgen	gbm-ood
mmd	0.0158066358443689	PW051	ood	scgen	gbm-ood
mmd	0.015784680946281	PW051	ood	scgen	gbm-ood
mmd	0.0153601000405618	PW051	ood	scgen	gbm-ood
mmd	0.015436571528232	PW051	ood	scgen	gbm-ood
mmd	0.0154111734144082	PW051	ood	scgen	gbm-ood
mmd	0.0165474370450678	PW051	ood	scgen	gbm-ood
mmd	0.0179223396429034	PW051	ood	scgen	gbm-ood
mmd	0.0147495583430838	PW051	ood	cae	gbm-ood
mmd	0.0151505759367253	PW051	ood	cae	gbm-ood
mmd	0.0147012783715041	PW051	ood	cae	gbm-ood
mmd	0.0150706875431799	PW051	ood	cae	gbm-ood
mmd	0.0135813448714457	PW051	ood	cae	gbm-ood
mmd	0.0136689322371376	PW051	ood	cae	gbm-ood
mmd	0.0143967390300196	PW051	ood	cae	gbm-ood
mmd	0.0140636864407563	PW051	ood	cae	gbm-ood
mmd	0.0142895923731822	PW051	ood	cae	gbm-ood
mmd	0.0156332450220502	PW051	ood	cae	gbm-ood
mmd	0.092779201424392	PW051	ood	popalign	gbm-ood
mmd	0.0881735716445195	PW051	ood	popalign	gbm-ood
mmd	0.0881468841595929	PW051	ood	popalign	gbm-ood
mmd	0.0942164880220135	PW051	ood	popalign	gbm-ood
mmd	0.08673909822948	PW051	ood	popalign	gbm-ood
mmd	0.0885169081297729	PW051	ood	popalign	gbm-ood
mmd	0.0899065693323682	PW051	ood	popalign	gbm-ood
mmd	0.1007499817650826	PW051	ood	popalign	gbm-ood
mmd	0.0844859218385928	PW051	ood	popalign	gbm-ood
mmd	0.0867719234557004	PW051	ood	popalign	gbm-ood
mmd	0.0214810643947908	PW051	ood	cellot	gbm-ood
mmd	0.0226852312520832	PW051	ood	cellot	gbm-ood
mmd	0.0217957315332165	PW051	ood	cellot	gbm-ood
mmd	0.0235582815764059	PW051	ood	cellot	gbm-ood
mmd	0.0207170396959914	PW051	ood	cellot	gbm-ood
mmd	0.0223540543075849	PW051	ood	cellot	gbm-ood
mmd	0.0210897679417281	PW051	ood	cellot	gbm-ood
mmd	0.0223445601637283	PW051	ood	cellot	gbm-ood
mmd	0.0209717192798925	PW051	ood	cellot	gbm-ood
mmd	0.0249598420832278	PW051	ood	cellot	gbm-ood
mmd	0.0424244326692433	PW030	ood	identity	gbm-ood
mmd	0.0475987129475407	PW030	ood	identity	gbm-ood
mmd	0.0431965753836498	PW030	ood	identity	gbm-ood
mmd	0.0420714047355915	PW030	ood	identity	gbm-ood
mmd	0.0469336666802374	PW030	ood	identity	gbm-ood
mmd	0.0457402718731825	PW030	ood	identity	gbm-ood
mmd	0.0431533576223464	PW030	ood	identity	gbm-ood
mmd	0.0394974875858182	PW030	ood	identity	gbm-ood
mmd	0.0429370901159331	PW030	ood	identity	gbm-ood
mmd	0.0403907356779522	PW030	ood	identity	gbm-ood
mmd	0.0063136038893505	PW030	ood	random	gbm-ood
mmd	0.0066857558470784	PW030	ood	random	gbm-ood
mmd	0.006328546910689	PW030	ood	random	gbm-ood
mmd	0.0063495798788299	PW030	ood	random	gbm-ood
mmd	0.0063174163256265	PW030	ood	random	gbm-ood
mmd	0.0063411307153209	PW030	ood	random	gbm-ood
mmd	0.0061530314369612	PW030	ood	random	gbm-ood
mmd	0.006306138702773	PW030	ood	random	gbm-ood
mmd	0.0060722189034092	PW030	ood	random	gbm-ood
mmd	0.0068009359427006	PW030	ood	random	gbm-ood
mmd	0.0440448416444973	PW030	ood	cae	gbm-ood
mmd	0.0430603530883123	PW030	ood	cae	gbm-ood
mmd	0.0447802666408616	PW030	ood	cae	gbm-ood
mmd	0.0415671215341503	PW030	ood	cae	gbm-ood
mmd	0.0449265401320603	PW030	ood	cae	gbm-ood
mmd	0.0534374763954705	PW030	ood	cae	gbm-ood
mmd	0.0460425631566337	PW030	ood	cae	gbm-ood
mmd	0.0468773377800777	PW030	ood	cae	gbm-ood
mmd	0.0438300668609332	PW030	ood	cae	gbm-ood
mmd	0.0483993559606401	PW030	ood	cae	gbm-ood
mmd	0.050348378971245	PW030	ood	scgen	gbm-ood
mmd	0.0442534048605026	PW030	ood	scgen	gbm-ood
mmd	0.046494048677579	PW030	ood	scgen	gbm-ood
mmd	0.046373347877593	PW030	ood	scgen	gbm-ood
mmd	0.042560699959771	PW030	ood	scgen	gbm-ood
mmd	0.042519091948837	PW030	ood	scgen	gbm-ood
mmd	0.049438021064603	PW030	ood	scgen	gbm-ood
mmd	0.050912842035914	PW030	ood	scgen	gbm-ood
mmd	0.0477595395685463	PW030	ood	scgen	gbm-ood
mmd	0.0473029161480419	PW030	ood	scgen	gbm-ood
mmd	0.0510528626819771	PW030	ood	cellot	gbm-ood
mmd	0.0455448271783304	PW030	ood	cellot	gbm-ood
mmd	0.0514369448794595	PW030	ood	cellot	gbm-ood
mmd	0.0451746990005956	PW030	ood	cellot	gbm-ood
mmd	0.0505181422569326	PW030	ood	cellot	gbm-ood
mmd	0.0452017684270036	PW030	ood	cellot	gbm-ood
mmd	0.0488152697695625	PW030	ood	cellot	gbm-ood
mmd	0.0500912741640054	PW030	ood	cellot	gbm-ood
mmd	0.0499586608370209	PW030	ood	cellot	gbm-ood
mmd	0.0444225052385258	PW030	ood	cellot	gbm-ood
mmd	0.046078361259899	PW030	iid	identity	gbm-ood
mmd	0.0429179463756098	PW030	iid	identity	gbm-ood
mmd	0.0438292401607002	PW030	iid	identity	gbm-ood
mmd	0.0419366958597476	PW030	iid	identity	gbm-ood
mmd	0.0480477559100831	PW030	iid	identity	gbm-ood
mmd	0.0452025347455359	PW030	iid	identity	gbm-ood
mmd	0.0475109423806216	PW030	iid	identity	gbm-ood
mmd	0.0407878296948669	PW030	iid	identity	gbm-ood
mmd	0.0417242179233516	PW030	iid	identity	gbm-ood
mmd	0.0377187279376351	PW030	iid	identity	gbm-ood
mmd	0.0065435458772578	PW030	iid	random	gbm-ood
mmd	0.0061991527057895	PW030	iid	random	gbm-ood
mmd	0.00608206850521	PW030	iid	random	gbm-ood
mmd	0.0060549903223157	PW030	iid	random	gbm-ood
mmd	0.00613587588328	PW030	iid	random	gbm-ood
mmd	0.006027652427124	PW030	iid	random	gbm-ood
mmd	0.0064162361441871	PW030	iid	random	gbm-ood
mmd	0.0060657108705484	PW030	iid	random	gbm-ood
mmd	0.0064398724480316	PW030	iid	random	gbm-ood
mmd	0.0067224805335423	PW030	iid	random	gbm-ood
mmd	0.0471650123528784	PW030	iid	cae	gbm-ood
mmd	0.0476155505436567	PW030	iid	cae	gbm-ood
mmd	0.0431279585155763	PW030	iid	cae	gbm-ood
mmd	0.0433289367270065	PW030	iid	cae	gbm-ood
mmd	0.0497353532755829	PW030	iid	cae	gbm-ood
mmd	0.0515180497268369	PW030	iid	cae	gbm-ood
mmd	0.0487799327135351	PW030	iid	cae	gbm-ood
mmd	0.0484822197839444	PW030	iid	cae	gbm-ood
mmd	0.0479542175546734	PW030	iid	cae	gbm-ood
mmd	0.0496568603480201	PW030	iid	cae	gbm-ood
mmd	0.0293004300550433	PW030	iid	scgen	gbm-ood
mmd	0.0364136072982057	PW030	iid	scgen	gbm-ood
mmd	0.0318779464638698	PW030	iid	scgen	gbm-ood
mmd	0.0328348792009037	PW030	iid	scgen	gbm-ood
mmd	0.0383223558606369	PW030	iid	scgen	gbm-ood
mmd	0.0362371706637026	PW030	iid	scgen	gbm-ood
mmd	0.0345189010019431	PW030	iid	scgen	gbm-ood
mmd	0.0323592637126422	PW030	iid	scgen	gbm-ood
mmd	0.0382221380770958	PW030	iid	scgen	gbm-ood
mmd	0.0323912460231862	PW030	iid	scgen	gbm-ood
mmd	0.0123978877708747	PW030	iid	cellot	gbm-ood
mmd	0.0152411748739765	PW030	iid	cellot	gbm-ood
mmd	0.0144231752278854	PW030	iid	cellot	gbm-ood
mmd	0.0127040050425957	PW030	iid	cellot	gbm-ood
mmd	0.0135383652111975	PW030	iid	cellot	gbm-ood
mmd	0.0126008645206957	PW030	iid	cellot	gbm-ood
mmd	0.012959846128229	PW030	iid	cellot	gbm-ood
mmd	0.0126141600869217	PW030	iid	cellot	gbm-ood
mmd	0.0157713975903334	PW030	iid	cellot	gbm-ood
mmd	0.0164988632951354	PW030	iid	cellot	gbm-ood
mmd	0.0230533326156235	PW034	ood	scgen	gbm-ood
mmd	0.0235259902455355	PW034	ood	scgen	gbm-ood
mmd	0.023178203322265	PW034	ood	scgen	gbm-ood
mmd	0.0239220813651578	PW034	ood	scgen	gbm-ood
mmd	0.0236718532343261	PW034	ood	scgen	gbm-ood
mmd	0.0227746404881456	PW034	ood	scgen	gbm-ood
mmd	0.0231600000910959	PW034	ood	scgen	gbm-ood
mmd	0.0221494557115717	PW034	ood	scgen	gbm-ood
mmd	0.0251099781122719	PW034	ood	scgen	gbm-ood
mmd	0.0248121328135087	PW034	ood	scgen	gbm-ood
mmd	0.0065184561867499	PW034	ood	random	gbm-ood
mmd	0.005887122277345	PW034	ood	random	gbm-ood
mmd	0.0061663633701391	PW034	ood	random	gbm-ood
mmd	0.0060706885368563	PW034	ood	random	gbm-ood
mmd	0.0061235419372678	PW034	ood	random	gbm-ood
mmd	0.005821404052549	PW034	ood	random	gbm-ood
mmd	0.0060580650999327	PW034	ood	random	gbm-ood
mmd	0.0060561276285443	PW034	ood	random	gbm-ood
mmd	0.0060419537586858	PW034	ood	random	gbm-ood
mmd	0.0066417721345101	PW034	ood	random	gbm-ood
mmd	0.0198835374341342	PW034	ood	identity	gbm-ood
mmd	0.0204201130650471	PW034	ood	identity	gbm-ood
mmd	0.0233985132772795	PW034	ood	identity	gbm-ood
mmd	0.0204516445864926	PW034	ood	identity	gbm-ood
mmd	0.0241486814650124	PW034	ood	identity	gbm-ood
mmd	0.0225775705852902	PW034	ood	identity	gbm-ood
mmd	0.0234025514028457	PW034	ood	identity	gbm-ood
mmd	0.0237327108957106	PW034	ood	identity	gbm-ood
mmd	0.0229698012023408	PW034	ood	identity	gbm-ood
mmd	0.0213216168123472	PW034	ood	identity	gbm-ood
mmd	0.0180014776543066	PW034	ood	cae	gbm-ood
mmd	0.0199756881189463	PW034	ood	cae	gbm-ood
mmd	0.01817707895294	PW034	ood	cae	gbm-ood
mmd	0.0181829880488203	PW034	ood	cae	gbm-ood
mmd	0.0183016328156872	PW034	ood	cae	gbm-ood
mmd	0.0171011367252303	PW034	ood	cae	gbm-ood
mmd	0.0215576439632994	PW034	ood	cae	gbm-ood
mmd	0.0180764032409668	PW034	ood	cae	gbm-ood
mmd	0.0187175387514435	PW034	ood	cae	gbm-ood
mmd	0.0198166058889897	PW034	ood	cae	gbm-ood
mmd	0.0170651799426296	PW034	ood	cellot	gbm-ood
mmd	0.0187228190186216	PW034	ood	cellot	gbm-ood
mmd	0.0167898653993129	PW034	ood	cellot	gbm-ood
mmd	0.0183541783661132	PW034	ood	cellot	gbm-ood
mmd	0.0193303746007588	PW034	ood	cellot	gbm-ood
mmd	0.0186112025536495	PW034	ood	cellot	gbm-ood
mmd	0.0187474187410075	PW034	ood	cellot	gbm-ood
mmd	0.0177497586431908	PW034	ood	cellot	gbm-ood
mmd	0.0176690320988446	PW034	ood	cellot	gbm-ood
mmd	0.0192914476239397	PW034	ood	cellot	gbm-ood
mmd	0.0057170364743797	PW034	iid	random	gbm-ood
mmd	0.005781164408545	PW034	iid	random	gbm-ood
mmd	0.0061424842325504	PW034	iid	random	gbm-ood
mmd	0.006494507692405	PW034	iid	random	gbm-ood
mmd	0.006164819393889	PW034	iid	random	gbm-ood
mmd	0.0061305885607725	PW034	iid	random	gbm-ood
mmd	0.0069603990938048	PW034	iid	random	gbm-ood
mmd	0.0058499686059076	PW034	iid	random	gbm-ood
mmd	0.0057043818105012	PW034	iid	random	gbm-ood
mmd	0.00659732942353	PW034	iid	random	gbm-ood
mmd	0.0238537557842366	PW034	iid	scgen	gbm-ood
mmd	0.0241202093090567	PW034	iid	scgen	gbm-ood
mmd	0.0221241061380149	PW034	iid	scgen	gbm-ood
mmd	0.0211737198938585	PW034	iid	scgen	gbm-ood
mmd	0.0215463127184637	PW034	iid	scgen	gbm-ood
mmd	0.0234707095038379	PW034	iid	scgen	gbm-ood
mmd	0.0202933353309761	PW034	iid	scgen	gbm-ood
mmd	0.0226533585926513	PW034	iid	scgen	gbm-ood
mmd	0.0199391524576525	PW034	iid	scgen	gbm-ood
mmd	0.0225346642706668	PW034	iid	scgen	gbm-ood
mmd	0.0213378315577756	PW034	iid	cae	gbm-ood
mmd	0.0228572172978977	PW034	iid	cae	gbm-ood
mmd	0.0237848723870645	PW034	iid	cae	gbm-ood
mmd	0.0244971818269887	PW034	iid	cae	gbm-ood
mmd	0.0261922453659735	PW034	iid	cae	gbm-ood
mmd	0.0258081141907601	PW034	iid	cae	gbm-ood
mmd	0.0238849659966909	PW034	iid	cae	gbm-ood
mmd	0.0249040163082827	PW034	iid	cae	gbm-ood
mmd	0.0204459251910702	PW034	iid	cae	gbm-ood
mmd	0.0235898970106791	PW034	iid	cae	gbm-ood
mmd	0.0218472937892423	PW034	iid	identity	gbm-ood
mmd	0.0222137363149522	PW034	iid	identity	gbm-ood
mmd	0.0235744948549607	PW034	iid	identity	gbm-ood
mmd	0.0210623230785131	PW034	iid	identity	gbm-ood
mmd	0.019988309443288	PW034	iid	identity	gbm-ood
mmd	0.023043046197997	PW034	iid	identity	gbm-ood
mmd	0.0212156773456823	PW034	iid	identity	gbm-ood
mmd	0.0225228662633162	PW034	iid	identity	gbm-ood
mmd	0.0202804608279257	PW034	iid	identity	gbm-ood
mmd	0.0217967473083532	PW034	iid	identity	gbm-ood
mmd	0.0173652056666498	PW034	iid	cellot	gbm-ood
mmd	0.0168146193042127	PW034	iid	cellot	gbm-ood
mmd	0.0168822251839938	PW034	iid	cellot	gbm-ood
mmd	0.0177187924255359	PW034	iid	cellot	gbm-ood
mmd	0.0178207523096865	PW034	iid	cellot	gbm-ood
mmd	0.0156853839976914	PW034	iid	cellot	gbm-ood
mmd	0.0172845765352434	PW034	iid	cellot	gbm-ood
mmd	0.0179509225792412	PW034	iid	cellot	gbm-ood
mmd	0.017131634873432	PW034	iid	cellot	gbm-ood
mmd	0.0166578982034017	PW034	iid	cellot	gbm-ood
mmd	0.0262070776097816	PW032	ood	scgen	gbm-ood
mmd	0.0286305482545192	PW032	ood	scgen	gbm-ood
mmd	0.0296180103862906	PW032	ood	scgen	gbm-ood
mmd	0.0304909047926781	PW032	ood	scgen	gbm-ood
mmd	0.0310646677926611	PW032	ood	scgen	gbm-ood
mmd	0.0282047485846721	PW032	ood	scgen	gbm-ood
mmd	0.0280026894527714	PW032	ood	scgen	gbm-ood
mmd	0.0322612456083822	PW032	ood	scgen	gbm-ood
mmd	0.03011938231377	PW032	ood	scgen	gbm-ood
mmd	0.0280061062322818	PW032	ood	scgen	gbm-ood
mmd	0.0064443117245245	PW032	ood	random	gbm-ood
mmd	0.0063992263837948	PW032	ood	random	gbm-ood
mmd	0.0063788808919571	PW032	ood	random	gbm-ood
mmd	0.0062651878171361	PW032	ood	random	gbm-ood
mmd	0.0067472381006557	PW032	ood	random	gbm-ood
mmd	0.0064397116618056	PW032	ood	random	gbm-ood
mmd	0.0063976721667859	PW032	ood	random	gbm-ood
mmd	0.0064521696653537	PW032	ood	random	gbm-ood
mmd	0.0066538190749997	PW032	ood	random	gbm-ood
mmd	0.0064818489121971	PW032	ood	random	gbm-ood
mmd	0.0311395536181734	PW032	ood	cae	gbm-ood
mmd	0.0364334603096358	PW032	ood	cae	gbm-ood
mmd	0.0372887571237968	PW032	ood	cae	gbm-ood
mmd	0.0341322638267524	PW032	ood	cae	gbm-ood
mmd	0.0344515535987249	PW032	ood	cae	gbm-ood
mmd	0.0336088362569535	PW032	ood	cae	gbm-ood
mmd	0.0355336194363798	PW032	ood	cae	gbm-ood
mmd	0.0318950090028154	PW032	ood	cae	gbm-ood
mmd	0.0368960411813292	PW032	ood	cae	gbm-ood
mmd	0.038390133572071	PW032	ood	cae	gbm-ood
mmd	0.0324932799199814	PW032	ood	identity	gbm-ood
mmd	0.0342874993509121	PW032	ood	identity	gbm-ood
mmd	0.0315168089899816	PW032	ood	identity	gbm-ood
mmd	0.0384782807776479	PW032	ood	identity	gbm-ood
mmd	0.0307710347744171	PW032	ood	identity	gbm-ood
mmd	0.0310077038662965	PW032	ood	identity	gbm-ood
mmd	0.0326123569898481	PW032	ood	identity	gbm-ood
mmd	0.0326858127321917	PW032	ood	identity	gbm-ood
mmd	0.0295869660635071	PW032	ood	identity	gbm-ood
mmd	0.0371493983792218	PW032	ood	identity	gbm-ood
mmd	0.0348656528033792	PW032	ood	cellot	gbm-ood
mmd	0.0319907437396266	PW032	ood	cellot	gbm-ood
mmd	0.0305576337344565	PW032	ood	cellot	gbm-ood
mmd	0.0298868139076391	PW032	ood	cellot	gbm-ood
mmd	0.0311227874782711	PW032	ood	cellot	gbm-ood
mmd	0.0328889271132849	PW032	ood	cellot	gbm-ood
mmd	0.0346340877679387	PW032	ood	cellot	gbm-ood
mmd	0.0351689230661853	PW032	ood	cellot	gbm-ood
mmd	0.0355113810693677	PW032	ood	cellot	gbm-ood
mmd	0.0305275408101745	PW032	ood	cellot	gbm-ood
mmd	0.0066078314935892	PW032	iid	random	gbm-ood
mmd	0.0064486488947295	PW032	iid	random	gbm-ood
mmd	0.0069456057440402	PW032	iid	random	gbm-ood
mmd	0.006398545514603	PW032	iid	random	gbm-ood
mmd	0.0063294083304572	PW032	iid	random	gbm-ood
mmd	0.0063159658208059	PW032	iid	random	gbm-ood
mmd	0.0062441442244543	PW032	iid	random	gbm-ood
mmd	0.0063023724830281	PW032	iid	random	gbm-ood
mmd	0.0064958191822996	PW032	iid	random	gbm-ood
mmd	0.0063137015433429	PW032	iid	random	gbm-ood
mmd	0.0344274912172965	PW032	iid	scgen	gbm-ood
mmd	0.0273868679471595	PW032	iid	scgen	gbm-ood
mmd	0.0332702618224744	PW032	iid	scgen	gbm-ood
mmd	0.0315548697947058	PW032	iid	scgen	gbm-ood
mmd	0.0301305095757862	PW032	iid	scgen	gbm-ood
mmd	0.0280629017700576	PW032	iid	scgen	gbm-ood
mmd	0.0293419210945887	PW032	iid	scgen	gbm-ood
mmd	0.0290329249613838	PW032	iid	scgen	gbm-ood
mmd	0.0284543978582618	PW032	iid	scgen	gbm-ood
mmd	0.0311234472663797	PW032	iid	scgen	gbm-ood
mmd	0.0355483441298565	PW032	iid	identity	gbm-ood
mmd	0.0329309631703654	PW032	iid	identity	gbm-ood
mmd	0.0346457467173604	PW032	iid	identity	gbm-ood
mmd	0.032181428054934	PW032	iid	identity	gbm-ood
mmd	0.0326497422177345	PW032	iid	identity	gbm-ood
mmd	0.0324220516956488	PW032	iid	identity	gbm-ood
mmd	0.0317312697111901	PW032	iid	identity	gbm-ood
mmd	0.0343672511560726	PW032	iid	identity	gbm-ood
mmd	0.0311076508345684	PW032	iid	identity	gbm-ood
mmd	0.032582869346009	PW032	iid	identity	gbm-ood
mmd	0.0346664535438321	PW032	iid	cae	gbm-ood
mmd	0.0319659931309615	PW032	iid	cae	gbm-ood
mmd	0.0323715441751687	PW032	iid	cae	gbm-ood
mmd	0.0363219260125254	PW032	iid	cae	gbm-ood
mmd	0.0328985914952273	PW032	iid	cae	gbm-ood
mmd	0.03234209451487	PW032	iid	cae	gbm-ood
mmd	0.032435940504929	PW032	iid	cae	gbm-ood
mmd	0.0321098056068744	PW032	iid	cae	gbm-ood
mmd	0.0375154451251271	PW032	iid	cae	gbm-ood
mmd	0.0303870947043069	PW032	iid	cae	gbm-ood
mmd	0.0331565275887067	PW032	iid	cellot	gbm-ood
mmd	0.0270826195202095	PW032	iid	cellot	gbm-ood
mmd	0.0276743496661202	PW032	iid	cellot	gbm-ood
mmd	0.0291018407144426	PW032	iid	cellot	gbm-ood
mmd	0.0271703182835515	PW032	iid	cellot	gbm-ood
mmd	0.0267898536217756	PW032	iid	cellot	gbm-ood
mmd	0.0298426098009773	PW032	iid	cellot	gbm-ood
mmd	0.0264952312281047	PW032	iid	cellot	gbm-ood
mmd	0.0330312941108335	PW032	iid	cellot	gbm-ood
mmd	0.0280264114391517	PW032	iid	cellot	gbm-ood
mmd	0.0182194495373773	PW036	ood	identity	gbm-ood
mmd	0.0174118873793724	PW036	ood	identity	gbm-ood
mmd	0.0170364782801249	PW036	ood	identity	gbm-ood
mmd	0.0180223185279866	PW036	ood	identity	gbm-ood
mmd	0.0160291976168824	PW036	ood	identity	gbm-ood
mmd	0.0165249944692335	PW036	ood	identity	gbm-ood
mmd	0.0184845143498165	PW036	ood	identity	gbm-ood
mmd	0.0179541548690947	PW036	ood	identity	gbm-ood
mmd	0.0172949896786396	PW036	ood	identity	gbm-ood
mmd	0.0173248586110892	PW036	ood	identity	gbm-ood
mmd	0.0064926552349023	PW036	ood	random	gbm-ood
mmd	0.0060654492420041	PW036	ood	random	gbm-ood
mmd	0.006465778036827	PW036	ood	random	gbm-ood
mmd	0.0062770348976879	PW036	ood	random	gbm-ood
mmd	0.0065379264746737	PW036	ood	random	gbm-ood
mmd	0.0068522066761886	PW036	ood	random	gbm-ood
mmd	0.0060691070688369	PW036	ood	random	gbm-ood
mmd	0.0062991487935633	PW036	ood	random	gbm-ood
mmd	0.0064541999951816	PW036	ood	random	gbm-ood
mmd	0.0063406214446877	PW036	ood	random	gbm-ood
mmd	0.0171900154065161	PW036	ood	scgen	gbm-ood
mmd	0.0159954518178814	PW036	ood	scgen	gbm-ood
mmd	0.016133251244157	PW036	ood	scgen	gbm-ood
mmd	0.0169676016082815	PW036	ood	scgen	gbm-ood
mmd	0.0167641219641975	PW036	ood	scgen	gbm-ood
mmd	0.0170995934440132	PW036	ood	scgen	gbm-ood
mmd	0.0165928368015531	PW036	ood	scgen	gbm-ood
mmd	0.0149381654888762	PW036	ood	scgen	gbm-ood
mmd	0.0190813868981869	PW036	ood	scgen	gbm-ood
mmd	0.0161293664382903	PW036	ood	scgen	gbm-ood
mmd	0.0157412108366588	PW036	ood	cae	gbm-ood
mmd	0.015125676660664	PW036	ood	cae	gbm-ood
mmd	0.015697104659461	PW036	ood	cae	gbm-ood
mmd	0.0166198223413566	PW036	ood	cae	gbm-ood
mmd	0.0162826059197795	PW036	ood	cae	gbm-ood
mmd	0.0149700655475605	PW036	ood	cae	gbm-ood
mmd	0.0158295761318731	PW036	ood	cae	gbm-ood
mmd	0.0167429826723287	PW036	ood	cae	gbm-ood
mmd	0.0169715734424471	PW036	ood	cae	gbm-ood
mmd	0.0173755950250858	PW036	ood	cae	gbm-ood
mmd	0.0231597480781561	PW036	ood	cellot	gbm-ood
mmd	0.0242316572555181	PW036	ood	cellot	gbm-ood
mmd	0.0239855925805728	PW036	ood	cellot	gbm-ood
mmd	0.0227444713010803	PW036	ood	cellot	gbm-ood
mmd	0.022852107474181	PW036	ood	cellot	gbm-ood
mmd	0.0243878803952892	PW036	ood	cellot	gbm-ood
mmd	0.0229069195578333	PW036	ood	cellot	gbm-ood
mmd	0.0234236917697203	PW036	ood	cellot	gbm-ood
mmd	0.0253611451676533	PW036	ood	cellot	gbm-ood
mmd	0.0224126636588034	PW036	ood	cellot	gbm-ood
mmd	0.0170106751348846	PW036	iid	scgen	gbm-ood
mmd	0.015695240259876	PW036	iid	scgen	gbm-ood
mmd	0.0169422909105201	PW036	iid	scgen	gbm-ood
mmd	0.0162933625294177	PW036	iid	scgen	gbm-ood
mmd	0.016424573177466	PW036	iid	scgen	gbm-ood
mmd	0.0168770382829849	PW036	iid	scgen	gbm-ood
mmd	0.016367542959068	PW036	iid	scgen	gbm-ood
mmd	0.0162296030123614	PW036	iid	scgen	gbm-ood
mmd	0.0157039049697775	PW036	iid	scgen	gbm-ood
mmd	0.0173269188574287	PW036	iid	scgen	gbm-ood
mmd	0.0060461662020021	PW036	iid	random	gbm-ood
mmd	0.0067276561393781	PW036	iid	random	gbm-ood
mmd	0.0060848293098279	PW036	iid	random	gbm-ood
mmd	0.0062962695013406	PW036	iid	random	gbm-ood
mmd	0.0066867208176782	PW036	iid	random	gbm-ood
mmd	0.0063439401887766	PW036	iid	random	gbm-ood
mmd	0.0062354771477854	PW036	iid	random	gbm-ood
mmd	0.0060355577187874	PW036	iid	random	gbm-ood
mmd	0.0062059188097893	PW036	iid	random	gbm-ood
mmd	0.0066837737261102	PW036	iid	random	gbm-ood
mmd	0.0162972493010038	PW036	iid	cae	gbm-ood
mmd	0.0175281149770069	PW036	iid	cae	gbm-ood
mmd	0.0168365512630695	PW036	iid	cae	gbm-ood
mmd	0.0178963434484897	PW036	iid	cae	gbm-ood
mmd	0.0169904034818219	PW036	iid	cae	gbm-ood
mmd	0.0161965843725974	PW036	iid	cae	gbm-ood
mmd	0.0175057337790622	PW036	iid	cae	gbm-ood
mmd	0.016403042925555	PW036	iid	cae	gbm-ood
mmd	0.0160732258341547	PW036	iid	cae	gbm-ood
mmd	0.0176213892890987	PW036	iid	cae	gbm-ood
mmd	0.0200720776631822	PW036	iid	identity	gbm-ood
mmd	0.0182947730718176	PW036	iid	identity	gbm-ood
mmd	0.0182290757995925	PW036	iid	identity	gbm-ood
mmd	0.0169359271868983	PW036	iid	identity	gbm-ood
mmd	0.0172599735709081	PW036	iid	identity	gbm-ood
mmd	0.0172300370939137	PW036	iid	identity	gbm-ood
mmd	0.0175942525742993	PW036	iid	identity	gbm-ood
mmd	0.0160098913758268	PW036	iid	identity	gbm-ood
mmd	0.0179213375426479	PW036	iid	identity	gbm-ood
mmd	0.0186943230456519	PW036	iid	identity	gbm-ood
mmd	0.0150968196670122	PW036	iid	cellot	gbm-ood
mmd	0.0165288515930735	PW036	iid	cellot	gbm-ood
mmd	0.0161752454775802	PW036	iid	cellot	gbm-ood
mmd	0.0146500058506144	PW036	iid	cellot	gbm-ood
mmd	0.0146544998563004	PW036	iid	cellot	gbm-ood
mmd	0.0166279701121416	PW036	iid	cellot	gbm-ood
mmd	0.0161001207758511	PW036	iid	cellot	gbm-ood
mmd	0.0170470745902001	PW036	iid	cellot	gbm-ood
mmd	0.0147878834826408	PW036	iid	cellot	gbm-ood
mmd	0.0154108703328963	PW036	iid	cellot	gbm-ood
mmd	0.0060346430240315	PW040	iid	random	gbm-ood
mmd	0.0066261607431806	PW040	iid	random	gbm-ood
mmd	0.006398855500156	PW040	iid	random	gbm-ood
mmd	0.0058604648779146	PW040	iid	random	gbm-ood
mmd	0.0061777680290106	PW040	iid	random	gbm-ood
mmd	0.0059201500177732	PW040	iid	random	gbm-ood
mmd	0.0061647019907832	PW040	iid	random	gbm-ood
mmd	0.0061438443296356	PW040	iid	random	gbm-ood
mmd	0.0067232934685307	PW040	iid	random	gbm-ood
mmd	0.0060786146961618	PW040	iid	random	gbm-ood
mmd	0.0147205760322904	PW040	iid	scgen	gbm-ood
mmd	0.0142227273094452	PW040	iid	scgen	gbm-ood
mmd	0.0140703093606158	PW040	iid	scgen	gbm-ood
mmd	0.0143258586654844	PW040	iid	scgen	gbm-ood
mmd	0.0136020256800433	PW040	iid	scgen	gbm-ood
mmd	0.0140536637690424	PW040	iid	scgen	gbm-ood
mmd	0.0153267827643996	PW040	iid	scgen	gbm-ood
mmd	0.0146416021671307	PW040	iid	scgen	gbm-ood
mmd	0.0145251117488805	PW040	iid	scgen	gbm-ood
mmd	0.0144596308718054	PW040	iid	scgen	gbm-ood
mmd	0.0119077105715405	PW040	iid	identity	gbm-ood
mmd	0.0106966593343531	PW040	iid	identity	gbm-ood
mmd	0.0116126771247945	PW040	iid	identity	gbm-ood
mmd	0.011608367777995	PW040	iid	identity	gbm-ood
mmd	0.0126383654668461	PW040	iid	identity	gbm-ood
mmd	0.0134380948130274	PW040	iid	identity	gbm-ood
mmd	0.0113909955340204	PW040	iid	identity	gbm-ood
mmd	0.0109378013014793	PW040	iid	identity	gbm-ood
mmd	0.0127353993863653	PW040	iid	identity	gbm-ood
mmd	0.011714467422571	PW040	iid	identity	gbm-ood
mmd	0.0109755632954329	PW040	iid	cae	gbm-ood
mmd	0.0127758595494378	PW040	iid	cae	gbm-ood
mmd	0.0120374880154849	PW040	iid	cae	gbm-ood
mmd	0.0110414313217552	PW040	iid	cae	gbm-ood
mmd	0.0101473482982692	PW040	iid	cae	gbm-ood
mmd	0.0111637998998048	PW040	iid	cae	gbm-ood
mmd	0.0109972927340277	PW040	iid	cae	gbm-ood
mmd	0.011442364847683	PW040	iid	cae	gbm-ood
mmd	0.0110920595350035	PW040	iid	cae	gbm-ood
mmd	0.0114224620851746	PW040	iid	cae	gbm-ood
mmd	0.016123823180837	PW040	iid	cellot	gbm-ood
mmd	0.0145121101972278	PW040	iid	cellot	gbm-ood
mmd	0.0150584974254013	PW040	iid	cellot	gbm-ood
mmd	0.0143944020663077	PW040	iid	cellot	gbm-ood
mmd	0.0144978643968189	PW040	iid	cellot	gbm-ood
mmd	0.0132739841299306	PW040	iid	cellot	gbm-ood
mmd	0.0150361928545463	PW040	iid	cellot	gbm-ood
mmd	0.0157037890528438	PW040	iid	cellot	gbm-ood
mmd	0.0133537020082812	PW040	iid	cellot	gbm-ood
mmd	0.0161782767475894	PW040	iid	cellot	gbm-ood
mmd	0.0058931186958216	PW040	ood	random	gbm-ood
mmd	0.0059580384945729	PW040	ood	random	gbm-ood
mmd	0.0063625798083376	PW040	ood	random	gbm-ood
mmd	0.0058395540376659	PW040	ood	random	gbm-ood
mmd	0.0059449998423224	PW040	ood	random	gbm-ood
mmd	0.0063581729540601	PW040	ood	random	gbm-ood
mmd	0.0062192815425805	PW040	ood	random	gbm-ood
mmd	0.0062680550172808	PW040	ood	random	gbm-ood
mmd	0.0062742521744803	PW040	ood	random	gbm-ood
mmd	0.0060252569778822	PW040	ood	random	gbm-ood
mmd	0.0146997406698938	PW040	ood	cae	gbm-ood
mmd	0.0153422137370944	PW040	ood	cae	gbm-ood
mmd	0.0161542336212369	PW040	ood	cae	gbm-ood
mmd	0.014571305351983	PW040	ood	cae	gbm-ood
mmd	0.014823825617168	PW040	ood	cae	gbm-ood
mmd	0.0149311168807196	PW040	ood	cae	gbm-ood
mmd	0.0139016188351524	PW040	ood	cae	gbm-ood
mmd	0.0152442372802666	PW040	ood	cae	gbm-ood
mmd	0.0154932313399331	PW040	ood	cae	gbm-ood
mmd	0.0144587837764993	PW040	ood	cae	gbm-ood
mmd	0.0322821928975593	PW040	ood	scgen	gbm-ood
mmd	0.030629034218884	PW040	ood	scgen	gbm-ood
mmd	0.0307192888292095	PW040	ood	scgen	gbm-ood
mmd	0.0319662958808523	PW040	ood	scgen	gbm-ood
mmd	0.032360308081602	PW040	ood	scgen	gbm-ood
mmd	0.0313809578085335	PW040	ood	scgen	gbm-ood
mmd	0.0328622830712645	PW040	ood	scgen	gbm-ood
mmd	0.0295812520517446	PW040	ood	scgen	gbm-ood
mmd	0.0313953495559792	PW040	ood	scgen	gbm-ood
mmd	0.0323206432913972	PW040	ood	scgen	gbm-ood
mmd	0.0111631320184096	PW040	ood	identity	gbm-ood
mmd	0.0114881500437331	PW040	ood	identity	gbm-ood
mmd	0.0133623714360874	PW040	ood	identity	gbm-ood
mmd	0.01147855754185	PW040	ood	identity	gbm-ood
mmd	0.0108987527557474	PW040	ood	identity	gbm-ood
mmd	0.0129463599307928	PW040	ood	identity	gbm-ood
mmd	0.0127848192455712	PW040	ood	identity	gbm-ood
mmd	0.0123927155771525	PW040	ood	identity	gbm-ood
mmd	0.0118419006373733	PW040	ood	identity	gbm-ood
mmd	0.0125281282677315	PW040	ood	identity	gbm-ood
mmd	0.0236338062544632	PW040	ood	cellot	gbm-ood
mmd	0.0220833244503015	PW040	ood	cellot	gbm-ood
mmd	0.0208111621148083	PW040	ood	cellot	gbm-ood
mmd	0.0200760957381512	PW040	ood	cellot	gbm-ood
mmd	0.0201050336122302	PW040	ood	cellot	gbm-ood
mmd	0.0230954240335542	PW040	ood	cellot	gbm-ood
mmd	0.0200090936458782	PW040	ood	cellot	gbm-ood
mmd	0.0199736293252626	PW040	ood	cellot	gbm-ood
mmd	0.0198207362358617	PW040	ood	cellot	gbm-ood
mmd	0.0206361685170779	PW040	ood	cellot	gbm-ood
l2-means	1.415339112281799	PW053	iid	random	gbm-ood
l2-means	1.3102436065673828	PW053	iid	random	gbm-ood
l2-means	1.334717035293579	PW053	iid	random	gbm-ood
l2-means	1.0674268007278442	PW053	iid	random	gbm-ood
l2-means	1.1374378204345703	PW053	iid	random	gbm-ood
l2-means	1.668012619018555	PW053	iid	random	gbm-ood
l2-means	1.6426427364349363	PW053	iid	random	gbm-ood
l2-means	1.178479790687561	PW053	iid	random	gbm-ood
l2-means	1.8300727605819704	PW053	iid	random	gbm-ood
l2-means	1.1580133438110352	PW053	iid	random	gbm-ood
l2-means	5.7299485206604	PW053	iid	identity	gbm-ood
l2-means	5.894368648529053	PW053	iid	identity	gbm-ood
l2-means	4.999516487121582	PW053	iid	identity	gbm-ood
l2-means	5.268191337585449	PW053	iid	identity	gbm-ood
l2-means	5.297844409942627	PW053	iid	identity	gbm-ood
l2-means	6.245213508605957	PW053	iid	identity	gbm-ood
l2-means	5.256615161895752	PW053	iid	identity	gbm-ood
l2-means	5.710184097290039	PW053	iid	identity	gbm-ood
l2-means	5.568253040313721	PW053	iid	identity	gbm-ood
l2-means	5.994329452514648	PW053	iid	identity	gbm-ood
l2-means	5.180950164794922	PW053	iid	scgen	gbm-ood
l2-means	5.972838401794434	PW053	iid	scgen	gbm-ood
l2-means	5.391707897186279	PW053	iid	scgen	gbm-ood
l2-means	5.298655986785889	PW053	iid	scgen	gbm-ood
l2-means	5.655529975891113	PW053	iid	scgen	gbm-ood
l2-means	5.192501068115234	PW053	iid	scgen	gbm-ood
l2-means	5.4958930015563965	PW053	iid	scgen	gbm-ood
l2-means	5.766407012939453	PW053	iid	scgen	gbm-ood
l2-means	5.282569408416748	PW053	iid	scgen	gbm-ood
l2-means	6.132088661193848	PW053	iid	scgen	gbm-ood
l2-means	5.254374027252197	PW053	iid	cae	gbm-ood
l2-means	4.698251247406006	PW053	iid	cae	gbm-ood
l2-means	4.989433288574219	PW053	iid	cae	gbm-ood
l2-means	5.671721458435059	PW053	iid	cae	gbm-ood
l2-means	5.680271625518799	PW053	iid	cae	gbm-ood
l2-means	5.862552165985107	PW053	iid	cae	gbm-ood
l2-means	5.365867137908936	PW053	iid	cae	gbm-ood
l2-means	5.083508968353272	PW053	iid	cae	gbm-ood
l2-means	5.302304267883301	PW053	iid	cae	gbm-ood
l2-means	5.453053951263428	PW053	iid	cae	gbm-ood
l2-means	9.62100315093994	PW053	iid	popalign	gbm-ood
l2-means	9.342288970947266	PW053	iid	popalign	gbm-ood
l2-means	9.66725730895996	PW053	iid	popalign	gbm-ood
l2-means	9.12015151977539	PW053	iid	popalign	gbm-ood
l2-means	9.029417991638184	PW053	iid	popalign	gbm-ood
l2-means	9.150869369506836	PW053	iid	popalign	gbm-ood
l2-means	10.296972274780272	PW053	iid	popalign	gbm-ood
l2-means	8.836227416992188	PW053	iid	popalign	gbm-ood
l2-means	9.69283390045166	PW053	iid	popalign	gbm-ood
l2-means	9.301112174987791	PW053	iid	popalign	gbm-ood
l2-means	6.313805103302002	PW053	iid	cellot	gbm-ood
l2-means	6.344424247741699	PW053	iid	cellot	gbm-ood
l2-means	5.199960231781006	PW053	iid	cellot	gbm-ood
l2-means	6.2694501876831055	PW053	iid	cellot	gbm-ood
l2-means	6.066226959228516	PW053	iid	cellot	gbm-ood
l2-means	5.785752773284912	PW053	iid	cellot	gbm-ood
l2-means	6.052560806274414	PW053	iid	cellot	gbm-ood
l2-means	6.621171474456787	PW053	iid	cellot	gbm-ood
l2-means	5.781553745269775	PW053	iid	cellot	gbm-ood
l2-means	5.977358818054199	PW053	iid	cellot	gbm-ood
l2-means	1.1397466659545898	PW053	ood	random	gbm-ood
l2-means	1.3341760635375977	PW053	ood	random	gbm-ood
l2-means	1.1120184659957886	PW053	ood	random	gbm-ood
l2-means	1.5258506536483765	PW053	ood	random	gbm-ood
l2-means	1.170820951461792	PW053	ood	random	gbm-ood
l2-means	1.7132810354232788	PW053	ood	random	gbm-ood
l2-means	1.1952887773513794	PW053	ood	random	gbm-ood
l2-means	1.2135730981826782	PW053	ood	random	gbm-ood
l2-means	1.1768823862075806	PW053	ood	random	gbm-ood
l2-means	1.523957133293152	PW053	ood	random	gbm-ood
l2-means	6.249734401702881	PW053	ood	identity	gbm-ood
l2-means	5.383992671966553	PW053	ood	identity	gbm-ood
l2-means	5.505159378051758	PW053	ood	identity	gbm-ood
l2-means	5.379537582397461	PW053	ood	identity	gbm-ood
l2-means	6.005220890045166	PW053	ood	identity	gbm-ood
l2-means	5.70287561416626	PW053	ood	identity	gbm-ood
l2-means	5.644224643707275	PW053	ood	identity	gbm-ood
l2-means	5.3475022315979	PW053	ood	identity	gbm-ood
l2-means	5.948477745056152	PW053	ood	identity	gbm-ood
l2-means	5.9856276512146	PW053	ood	identity	gbm-ood
l2-means	6.097529411315918	PW053	ood	scgen	gbm-ood
l2-means	6.115431308746338	PW053	ood	scgen	gbm-ood
l2-means	6.8147873878479	PW053	ood	scgen	gbm-ood
l2-means	6.3076910972595215	PW053	ood	scgen	gbm-ood
l2-means	6.015163421630859	PW053	ood	scgen	gbm-ood
l2-means	6.68763542175293	PW053	ood	scgen	gbm-ood
l2-means	6.331310272216797	PW053	ood	scgen	gbm-ood
l2-means	6.410133361816406	PW053	ood	scgen	gbm-ood
l2-means	6.026983737945557	PW053	ood	scgen	gbm-ood
l2-means	6.056682586669922	PW053	ood	scgen	gbm-ood
l2-means	9.080385208129885	PW053	ood	popalign	gbm-ood
l2-means	9.07286548614502	PW053	ood	popalign	gbm-ood
l2-means	9.317986488342283	PW053	ood	popalign	gbm-ood
l2-means	8.786131858825684	PW053	ood	popalign	gbm-ood
l2-means	9.530901908874512	PW053	ood	popalign	gbm-ood
l2-means	9.629820823669434	PW053	ood	popalign	gbm-ood
l2-means	9.157084465026855	PW053	ood	popalign	gbm-ood
l2-means	9.077186584472656	PW053	ood	popalign	gbm-ood
l2-means	9.425240516662598	PW053	ood	popalign	gbm-ood
l2-means	9.5495023727417	PW053	ood	popalign	gbm-ood
l2-means	5.444815635681152	PW053	ood	cae	gbm-ood
l2-means	5.6409173011779785	PW053	ood	cae	gbm-ood
l2-means	5.001734256744385	PW053	ood	cae	gbm-ood
l2-means	5.41208028793335	PW053	ood	cae	gbm-ood
l2-means	6.009973049163818	PW053	ood	cae	gbm-ood
l2-means	5.359005928039551	PW053	ood	cae	gbm-ood
l2-means	5.340209007263184	PW053	ood	cae	gbm-ood
l2-means	4.715470314025879	PW053	ood	cae	gbm-ood
l2-means	5.439253330230713	PW053	ood	cae	gbm-ood
l2-means	5.721530914306641	PW053	ood	cae	gbm-ood
l2-means	5.817982196807861	PW053	ood	cellot	gbm-ood
l2-means	5.366316795349121	PW053	ood	cellot	gbm-ood
l2-means	5.394568920135498	PW053	ood	cellot	gbm-ood
l2-means	5.182387828826904	PW053	ood	cellot	gbm-ood
l2-means	5.479143142700195	PW053	ood	cellot	gbm-ood
l2-means	5.878633975982666	PW053	ood	cellot	gbm-ood
l2-means	5.3512864112854	PW053	ood	cellot	gbm-ood
l2-means	6.079510688781738	PW053	ood	cellot	gbm-ood
l2-means	5.849032402038574	PW053	ood	cellot	gbm-ood
l2-means	5.804383277893066	PW053	ood	cellot	gbm-ood
l2-means	3.2394258975982666	PW051	iid	identity	gbm-ood
l2-means	3.348586082458496	PW051	iid	identity	gbm-ood
l2-means	3.4921319484710693	PW051	iid	identity	gbm-ood
l2-means	3.4962143898010254	PW051	iid	identity	gbm-ood
l2-means	3.3886194229125977	PW051	iid	identity	gbm-ood
l2-means	3.226639986038208	PW051	iid	identity	gbm-ood
l2-means	3.128308057785034	PW051	iid	identity	gbm-ood
l2-means	3.678783655166626	PW051	iid	identity	gbm-ood
l2-means	3.423593044281006	PW051	iid	identity	gbm-ood
l2-means	3.234470129013061	PW051	iid	identity	gbm-ood
l2-means	1.3464826345443726	PW051	iid	random	gbm-ood
l2-means	1.237221598625183	PW051	iid	random	gbm-ood
l2-means	1.1755263805389404	PW051	iid	random	gbm-ood
l2-means	1.2931902408599854	PW051	iid	random	gbm-ood
l2-means	1.42318594455719	PW051	iid	random	gbm-ood
l2-means	1.0173009634017944	PW051	iid	random	gbm-ood
l2-means	1.085466980934143	PW051	iid	random	gbm-ood
l2-means	1.0804412364959717	PW051	iid	random	gbm-ood
l2-means	1.37421977519989	PW051	iid	random	gbm-ood
l2-means	1.114270806312561	PW051	iid	random	gbm-ood
l2-means	11.065826416015623	PW051	iid	popalign	gbm-ood
l2-means	10.952017784118652	PW051	iid	popalign	gbm-ood
l2-means	11.532225608825684	PW051	iid	popalign	gbm-ood
l2-means	11.905242919921877	PW051	iid	popalign	gbm-ood
l2-means	11.737427711486816	PW051	iid	popalign	gbm-ood
l2-means	12.115471839904783	PW051	iid	popalign	gbm-ood
l2-means	10.904458045959473	PW051	iid	popalign	gbm-ood
l2-means	12.354198455810549	PW051	iid	popalign	gbm-ood
l2-means	11.323784828186035	PW051	iid	popalign	gbm-ood
l2-means	11.406889915466309	PW051	iid	popalign	gbm-ood
l2-means	3.6506056785583496	PW051	iid	scgen	gbm-ood
l2-means	3.691153049468994	PW051	iid	scgen	gbm-ood
l2-means	3.468961715698242	PW051	iid	scgen	gbm-ood
l2-means	3.5778095722198486	PW051	iid	scgen	gbm-ood
l2-means	3.5284900665283203	PW051	iid	scgen	gbm-ood
l2-means	3.4372544288635254	PW051	iid	scgen	gbm-ood
l2-means	3.718812942504883	PW051	iid	scgen	gbm-ood
l2-means	3.5432960987091064	PW051	iid	scgen	gbm-ood
l2-means	3.637326002120972	PW051	iid	scgen	gbm-ood
l2-means	3.5325138568878174	PW051	iid	scgen	gbm-ood
l2-means	2.9479100704193115	PW051	iid	cae	gbm-ood
l2-means	2.8289268016815186	PW051	iid	cae	gbm-ood
l2-means	3.061861753463745	PW051	iid	cae	gbm-ood
l2-means	2.907190561294556	PW051	iid	cae	gbm-ood
l2-means	3.085256099700928	PW051	iid	cae	gbm-ood
l2-means	2.886085033416748	PW051	iid	cae	gbm-ood
l2-means	2.9689841270446777	PW051	iid	cae	gbm-ood
l2-means	2.911954402923584	PW051	iid	cae	gbm-ood
l2-means	2.7065279483795166	PW051	iid	cae	gbm-ood
l2-means	2.968076705932617	PW051	iid	cae	gbm-ood
l2-means	4.36439847946167	PW051	iid	cellot	gbm-ood
l2-means	4.372137546539307	PW051	iid	cellot	gbm-ood
l2-means	4.3967366218566895	PW051	iid	cellot	gbm-ood
l2-means	4.254867076873779	PW051	iid	cellot	gbm-ood
l2-means	4.5143232345581055	PW051	iid	cellot	gbm-ood
l2-means	4.542947292327881	PW051	iid	cellot	gbm-ood
l2-means	4.411301612854004	PW051	iid	cellot	gbm-ood
l2-means	3.966318368911743	PW051	iid	cellot	gbm-ood
l2-means	4.286749362945557	PW051	iid	cellot	gbm-ood
l2-means	4.191427707672119	PW051	iid	cellot	gbm-ood
l2-means	1.337881088256836	PW051	ood	random	gbm-ood
l2-means	1.1873551607131958	PW051	ood	random	gbm-ood
l2-means	1.183210849761963	PW051	ood	random	gbm-ood
l2-means	1.185295820236206	PW051	ood	random	gbm-ood
l2-means	1.1265869140625	PW051	ood	random	gbm-ood
l2-means	1.1403566598892212	PW051	ood	random	gbm-ood
l2-means	1.265125393867493	PW051	ood	random	gbm-ood
l2-means	1.1650925874710083	PW051	ood	random	gbm-ood
l2-means	1.1939936876296997	PW051	ood	random	gbm-ood
l2-means	1.1291766166687012	PW051	ood	random	gbm-ood
l2-means	3.437356948852539	PW051	ood	identity	gbm-ood
l2-means	3.453735828399658	PW051	ood	identity	gbm-ood
l2-means	3.317338228225708	PW051	ood	identity	gbm-ood
l2-means	3.4360122680664062	PW051	ood	identity	gbm-ood
l2-means	3.5727899074554443	PW051	ood	identity	gbm-ood
l2-means	3.4292728900909424	PW051	ood	identity	gbm-ood
l2-means	3.172059297561645	PW051	ood	identity	gbm-ood
l2-means	3.2614762783050537	PW051	ood	identity	gbm-ood
l2-means	3.7194066047668457	PW051	ood	identity	gbm-ood
l2-means	3.0710878372192383	PW051	ood	identity	gbm-ood
l2-means	3.768031120300293	PW051	ood	scgen	gbm-ood
l2-means	3.4864821434021	PW051	ood	scgen	gbm-ood
l2-means	3.717433214187622	PW051	ood	scgen	gbm-ood
l2-means	3.5822973251342773	PW051	ood	scgen	gbm-ood
l2-means	3.4094157218933105	PW051	ood	scgen	gbm-ood
l2-means	3.696752786636353	PW051	ood	scgen	gbm-ood
l2-means	3.552918195724488	PW051	ood	scgen	gbm-ood
l2-means	3.494080781936645	PW051	ood	scgen	gbm-ood
l2-means	3.762037992477417	PW051	ood	scgen	gbm-ood
l2-means	3.5951101779937744	PW051	ood	scgen	gbm-ood
l2-means	3.1172006130218506	PW051	ood	cae	gbm-ood
l2-means	3.335943460464477	PW051	ood	cae	gbm-ood
l2-means	3.152962446212769	PW051	ood	cae	gbm-ood
l2-means	3.1771275997161865	PW051	ood	cae	gbm-ood
l2-means	3.135162353515625	PW051	ood	cae	gbm-ood
l2-means	3.061422348022461	PW051	ood	cae	gbm-ood
l2-means	3.1070234775543213	PW051	ood	cae	gbm-ood
l2-means	3.1298577785491943	PW051	ood	cae	gbm-ood
l2-means	3.291583299636841	PW051	ood	cae	gbm-ood
l2-means	3.163442373275757	PW051	ood	cae	gbm-ood
l2-means	11.865132331848145	PW051	ood	popalign	gbm-ood
l2-means	11.501917839050291	PW051	ood	popalign	gbm-ood
l2-means	11.92991542816162	PW051	ood	popalign	gbm-ood
l2-means	10.955729484558104	PW051	ood	popalign	gbm-ood
l2-means	11.892370223999023	PW051	ood	popalign	gbm-ood
l2-means	11.399264335632324	PW051	ood	popalign	gbm-ood
l2-means	11.789510726928713	PW051	ood	popalign	gbm-ood
l2-means	12.053081512451172	PW051	ood	popalign	gbm-ood
l2-means	12.045586585998535	PW051	ood	popalign	gbm-ood
l2-means	11.509620666503906	PW051	ood	popalign	gbm-ood
l2-means	4.565001010894775	PW051	ood	cellot	gbm-ood
l2-means	4.931093692779541	PW051	ood	cellot	gbm-ood
l2-means	4.7284440994262695	PW051	ood	cellot	gbm-ood
l2-means	4.939960479736328	PW051	ood	cellot	gbm-ood
l2-means	5.137890338897705	PW051	ood	cellot	gbm-ood
l2-means	5.057118892669678	PW051	ood	cellot	gbm-ood
l2-means	4.485032081604004	PW051	ood	cellot	gbm-ood
l2-means	4.4861931800842285	PW051	ood	cellot	gbm-ood
l2-means	4.769881248474121	PW051	ood	cellot	gbm-ood
l2-means	4.65452241897583	PW051	ood	cellot	gbm-ood
l2-means	5.238616943359375	PW030	ood	identity	gbm-ood
l2-means	5.568264484405518	PW030	ood	identity	gbm-ood
l2-means	5.8056488037109375	PW030	ood	identity	gbm-ood
l2-means	4.9470648765563965	PW030	ood	identity	gbm-ood
l2-means	5.135876655578613	PW030	ood	identity	gbm-ood
l2-means	5.249412059783936	PW030	ood	identity	gbm-ood
l2-means	5.194303512573242	PW030	ood	identity	gbm-ood
l2-means	5.416802883148193	PW030	ood	identity	gbm-ood
l2-means	5.84814977645874	PW030	ood	identity	gbm-ood
l2-means	5.451990604400635	PW030	ood	identity	gbm-ood
l2-means	1.0645017623901367	PW030	ood	random	gbm-ood
l2-means	1.0881052017211914	PW030	ood	random	gbm-ood
l2-means	1.0553680658340454	PW030	ood	random	gbm-ood
l2-means	0.9757145047187804	PW030	ood	random	gbm-ood
l2-means	0.9746321439743042	PW030	ood	random	gbm-ood
l2-means	0.9246302247047424	PW030	ood	random	gbm-ood
l2-means	1.0088385343551636	PW030	ood	random	gbm-ood
l2-means	0.9280682802200316	PW030	ood	random	gbm-ood
l2-means	1.008016586303711	PW030	ood	random	gbm-ood
l2-means	1.0962532758712769	PW030	ood	random	gbm-ood
l2-means	5.261293888092041	PW030	ood	cae	gbm-ood
l2-means	5.978679180145264	PW030	ood	cae	gbm-ood
l2-means	5.449075222015381	PW030	ood	cae	gbm-ood
l2-means	4.942386150360107	PW030	ood	cae	gbm-ood
l2-means	5.241811752319336	PW030	ood	cae	gbm-ood
l2-means	5.227334976196289	PW030	ood	cae	gbm-ood
l2-means	5.398922443389893	PW030	ood	cae	gbm-ood
l2-means	5.189114570617676	PW030	ood	cae	gbm-ood
l2-means	4.99982213973999	PW030	ood	cae	gbm-ood
l2-means	5.275511741638184	PW030	ood	cae	gbm-ood
l2-means	6.73594856262207	PW030	ood	scgen	gbm-ood
l2-means	6.03700065612793	PW030	ood	scgen	gbm-ood
l2-means	6.043174743652344	PW030	ood	scgen	gbm-ood
l2-means	5.724204063415527	PW030	ood	scgen	gbm-ood
l2-means	6.021835803985596	PW030	ood	scgen	gbm-ood
l2-means	5.818732738494873	PW030	ood	scgen	gbm-ood
l2-means	5.771029472351074	PW030	ood	scgen	gbm-ood
l2-means	5.328158855438232	PW030	ood	scgen	gbm-ood
l2-means	5.739602565765381	PW030	ood	scgen	gbm-ood
l2-means	6.5830559730529785	PW030	ood	scgen	gbm-ood
l2-means	6.4897236824035645	PW030	ood	cellot	gbm-ood
l2-means	6.786047458648682	PW030	ood	cellot	gbm-ood
l2-means	5.999657154083252	PW030	ood	cellot	gbm-ood
l2-means	6.259692192077637	PW030	ood	cellot	gbm-ood
l2-means	6.475619316101074	PW030	ood	cellot	gbm-ood
l2-means	6.319478511810303	PW030	ood	cellot	gbm-ood
l2-means	6.350248336791992	PW030	ood	cellot	gbm-ood
l2-means	6.785409450531006	PW030	ood	cellot	gbm-ood
l2-means	6.041285037994385	PW030	ood	cellot	gbm-ood
l2-means	6.340220928192139	PW030	ood	cellot	gbm-ood
l2-means	5.724339008331299	PW030	iid	identity	gbm-ood
l2-means	5.773721694946289	PW030	iid	identity	gbm-ood
l2-means	5.448185920715332	PW030	iid	identity	gbm-ood
l2-means	5.328265190124512	PW030	iid	identity	gbm-ood
l2-means	5.898009777069092	PW030	iid	identity	gbm-ood
l2-means	5.621967792510986	PW030	iid	identity	gbm-ood
l2-means	5.801151752471924	PW030	iid	identity	gbm-ood
l2-means	5.477080345153809	PW030	iid	identity	gbm-ood
l2-means	5.210056781768799	PW030	iid	identity	gbm-ood
l2-means	5.513587951660156	PW030	iid	identity	gbm-ood
l2-means	1.162117838859558	PW030	iid	random	gbm-ood
l2-means	0.8788948655128479	PW030	iid	random	gbm-ood
l2-means	0.8549420833587646	PW030	iid	random	gbm-ood
l2-means	0.9987276792526244	PW030	iid	random	gbm-ood
l2-means	0.8823807239532471	PW030	iid	random	gbm-ood
l2-means	1.0341204404830933	PW030	iid	random	gbm-ood
l2-means	0.9497901797294616	PW030	iid	random	gbm-ood
l2-means	1.2102888822555542	PW030	iid	random	gbm-ood
l2-means	0.878026008605957	PW030	iid	random	gbm-ood
l2-means	1.2515852451324463	PW030	iid	random	gbm-ood
l2-means	5.743560314178467	PW030	iid	cae	gbm-ood
l2-means	5.524294376373291	PW030	iid	cae	gbm-ood
l2-means	5.543248653411865	PW030	iid	cae	gbm-ood
l2-means	5.399548053741455	PW030	iid	cae	gbm-ood
l2-means	5.849056720733643	PW030	iid	cae	gbm-ood
l2-means	5.77272891998291	PW030	iid	cae	gbm-ood
l2-means	5.526601314544678	PW030	iid	cae	gbm-ood
l2-means	5.178625583648682	PW030	iid	cae	gbm-ood
l2-means	5.266257762908936	PW030	iid	cae	gbm-ood
l2-means	5.238893985748291	PW030	iid	cae	gbm-ood
l2-means	5.22166109085083	PW030	iid	scgen	gbm-ood
l2-means	4.720239639282227	PW030	iid	scgen	gbm-ood
l2-means	5.057324409484863	PW030	iid	scgen	gbm-ood
l2-means	5.29061222076416	PW030	iid	scgen	gbm-ood
l2-means	5.180937767028809	PW030	iid	scgen	gbm-ood
l2-means	4.54560136795044	PW030	iid	scgen	gbm-ood
l2-means	4.978618621826172	PW030	iid	scgen	gbm-ood
l2-means	5.242674350738525	PW030	iid	scgen	gbm-ood
l2-means	4.945965766906738	PW030	iid	scgen	gbm-ood
l2-means	5.148027896881104	PW030	iid	scgen	gbm-ood
l2-means	3.259554624557495	PW030	iid	cellot	gbm-ood
l2-means	2.986847400665283	PW030	iid	cellot	gbm-ood
l2-means	2.758639574050904	PW030	iid	cellot	gbm-ood
l2-means	2.5472071170806885	PW030	iid	cellot	gbm-ood
l2-means	2.673379421234131	PW030	iid	cellot	gbm-ood
l2-means	3.277944326400757	PW030	iid	cellot	gbm-ood
l2-means	2.6108431816101074	PW030	iid	cellot	gbm-ood
l2-means	3.0462985038757324	PW030	iid	cellot	gbm-ood
l2-means	3.4698266983032227	PW030	iid	cellot	gbm-ood
l2-means	2.5466878414154053	PW030	iid	cellot	gbm-ood
l2-means	3.430514335632324	PW034	ood	scgen	gbm-ood
l2-means	3.46398663520813	PW034	ood	scgen	gbm-ood
l2-means	3.603243112564087	PW034	ood	scgen	gbm-ood
l2-means	3.390770196914673	PW034	ood	scgen	gbm-ood
l2-means	3.42716121673584	PW034	ood	scgen	gbm-ood
l2-means	3.487070083618164	PW034	ood	scgen	gbm-ood
l2-means	3.500062704086304	PW034	ood	scgen	gbm-ood
l2-means	3.4291224479675293	PW034	ood	scgen	gbm-ood
l2-means	3.46567702293396	PW034	ood	scgen	gbm-ood
l2-means	3.3686323165893555	PW034	ood	scgen	gbm-ood
l2-means	0.7456156015396118	PW034	ood	random	gbm-ood
l2-means	0.8120836019515991	PW034	ood	random	gbm-ood
l2-means	0.8630533218383789	PW034	ood	random	gbm-ood
l2-means	1.0120580196380615	PW034	ood	random	gbm-ood
l2-means	0.925306797027588	PW034	ood	random	gbm-ood
l2-means	0.8799457550048828	PW034	ood	random	gbm-ood
l2-means	0.802182137966156	PW034	ood	random	gbm-ood
l2-means	0.968965232372284	PW034	ood	random	gbm-ood
l2-means	0.8908627033233643	PW034	ood	random	gbm-ood
l2-means	0.8057828545570374	PW034	ood	random	gbm-ood
l2-means	3.042896747589112	PW034	ood	identity	gbm-ood
l2-means	3.1770598888397217	PW034	ood	identity	gbm-ood
l2-means	2.97890567779541	PW034	ood	identity	gbm-ood
l2-means	3.151292085647583	PW034	ood	identity	gbm-ood
l2-means	2.769361019134521	PW034	ood	identity	gbm-ood
l2-means	3.0376267433166504	PW034	ood	identity	gbm-ood
l2-means	2.892940044403076	PW034	ood	identity	gbm-ood
l2-means	3.022812604904175	PW034	ood	identity	gbm-ood
l2-means	3.156837224960327	PW034	ood	identity	gbm-ood
l2-means	2.92834997177124	PW034	ood	identity	gbm-ood
l2-means	2.87597131729126	PW034	ood	cae	gbm-ood
l2-means	2.7917847633361816	PW034	ood	cae	gbm-ood
l2-means	2.98080849647522	PW034	ood	cae	gbm-ood
l2-means	2.740337610244751	PW034	ood	cae	gbm-ood
l2-means	2.599684000015259	PW034	ood	cae	gbm-ood
l2-means	2.5733962059021	PW034	ood	cae	gbm-ood
l2-means	2.6943392753601074	PW034	ood	cae	gbm-ood
l2-means	2.9262478351593018	PW034	ood	cae	gbm-ood
l2-means	2.737170457839966	PW034	ood	cae	gbm-ood
l2-means	2.679180383682251	PW034	ood	cae	gbm-ood
l2-means	3.2088918685913086	PW034	ood	cellot	gbm-ood
l2-means	3.2331862449646	PW034	ood	cellot	gbm-ood
l2-means	3.186084747314453	PW034	ood	cellot	gbm-ood
l2-means	3.323188543319702	PW034	ood	cellot	gbm-ood
l2-means	3.083982229232788	PW034	ood	cellot	gbm-ood
l2-means	3.3400399684906006	PW034	ood	cellot	gbm-ood
l2-means	3.321094036102295	PW034	ood	cellot	gbm-ood
l2-means	3.228189468383789	PW034	ood	cellot	gbm-ood
l2-means	3.266946792602539	PW034	ood	cellot	gbm-ood
l2-means	3.1381585597991943	PW034	ood	cellot	gbm-ood
l2-means	1.0635745525360107	PW034	iid	random	gbm-ood
l2-means	0.8704350590705872	PW034	iid	random	gbm-ood
l2-means	0.8107958436012268	PW034	iid	random	gbm-ood
l2-means	0.75092613697052	PW034	iid	random	gbm-ood
l2-means	1.1071418523788452	PW034	iid	random	gbm-ood
l2-means	0.8873138427734375	PW034	iid	random	gbm-ood
l2-means	0.8024433255195618	PW034	iid	random	gbm-ood
l2-means	0.9299498200416564	PW034	iid	random	gbm-ood
l2-means	0.8936113119125366	PW034	iid	random	gbm-ood
l2-means	0.8545170426368713	PW034	iid	random	gbm-ood
l2-means	3.644063949584961	PW034	iid	scgen	gbm-ood
l2-means	3.5153825283050537	PW034	iid	scgen	gbm-ood
l2-means	3.35268235206604	PW034	iid	scgen	gbm-ood
l2-means	3.46248197555542	PW034	iid	scgen	gbm-ood
l2-means	3.4006121158599854	PW034	iid	scgen	gbm-ood
l2-means	3.3265979290008545	PW034	iid	scgen	gbm-ood
l2-means	3.421039581298828	PW034	iid	scgen	gbm-ood
l2-means	3.519166946411133	PW034	iid	scgen	gbm-ood
l2-means	3.52554988861084	PW034	iid	scgen	gbm-ood
l2-means	3.5205211639404297	PW034	iid	scgen	gbm-ood
l2-means	2.986013650894165	PW034	iid	cae	gbm-ood
l2-means	3.0194649696350098	PW034	iid	cae	gbm-ood
l2-means	3.1690239906311035	PW034	iid	cae	gbm-ood
l2-means	3.112483263015747	PW034	iid	cae	gbm-ood
l2-means	2.941089153289795	PW034	iid	cae	gbm-ood
l2-means	2.964676856994629	PW034	iid	cae	gbm-ood
l2-means	2.957111597061157	PW034	iid	cae	gbm-ood
l2-means	2.985315561294556	PW034	iid	cae	gbm-ood
l2-means	2.7917518615722656	PW034	iid	cae	gbm-ood
l2-means	3.057986259460449	PW034	iid	cae	gbm-ood
l2-means	2.990641832351685	PW034	iid	identity	gbm-ood
l2-means	2.868135690689087	PW034	iid	identity	gbm-ood
l2-means	2.8501522541046143	PW034	iid	identity	gbm-ood
l2-means	2.849907159805298	PW034	iid	identity	gbm-ood
l2-means	2.943552255630493	PW034	iid	identity	gbm-ood
l2-means	3.050579071044922	PW034	iid	identity	gbm-ood
l2-means	3.0024633407592773	PW034	iid	identity	gbm-ood
l2-means	3.07440185546875	PW034	iid	identity	gbm-ood
l2-means	2.839676141738892	PW034	iid	identity	gbm-ood
l2-means	3.1116373538970947	PW034	iid	identity	gbm-ood
l2-means	2.750886917114258	PW034	iid	cellot	gbm-ood
l2-means	3.094886541366577	PW034	iid	cellot	gbm-ood
l2-means	3.110970497131348	PW034	iid	cellot	gbm-ood
l2-means	2.983452081680298	PW034	iid	cellot	gbm-ood
l2-means	3.018849849700928	PW034	iid	cellot	gbm-ood
l2-means	2.950156688690185	PW034	iid	cellot	gbm-ood
l2-means	3.048437595367432	PW034	iid	cellot	gbm-ood
l2-means	3.087570905685425	PW034	iid	cellot	gbm-ood
l2-means	2.718390703201294	PW034	iid	cellot	gbm-ood
l2-means	2.8356943130493164	PW034	iid	cellot	gbm-ood
l2-means	6.545917987823486	PW032	ood	scgen	gbm-ood
l2-means	6.343943119049072	PW032	ood	scgen	gbm-ood
l2-means	6.795639991760254	PW032	ood	scgen	gbm-ood
l2-means	6.54935359954834	PW032	ood	scgen	gbm-ood
l2-means	6.6244730949401855	PW032	ood	scgen	gbm-ood
l2-means	6.628187656402588	PW032	ood	scgen	gbm-ood
l2-means	6.709320545196533	PW032	ood	scgen	gbm-ood
l2-means	6.292359828948975	PW032	ood	scgen	gbm-ood
l2-means	7.039130687713623	PW032	ood	scgen	gbm-ood
l2-means	6.598318099975586	PW032	ood	scgen	gbm-ood
l2-means	1.4069932699203491	PW032	ood	random	gbm-ood
l2-means	1.2724231481552124	PW032	ood	random	gbm-ood
l2-means	1.0981649160385132	PW032	ood	random	gbm-ood
l2-means	1.4092674255371094	PW032	ood	random	gbm-ood
l2-means	1.1838828325271606	PW032	ood	random	gbm-ood
l2-means	1.1454429626464844	PW032	ood	random	gbm-ood
l2-means	1.223643183708191	PW032	ood	random	gbm-ood
l2-means	1.1573389768600464	PW032	ood	random	gbm-ood
l2-means	1.223777174949646	PW032	ood	random	gbm-ood
l2-means	1.087894082069397	PW032	ood	random	gbm-ood
l2-means	6.139019012451172	PW032	ood	cae	gbm-ood
l2-means	6.621126651763916	PW032	ood	cae	gbm-ood
l2-means	6.535510540008545	PW032	ood	cae	gbm-ood
l2-means	6.511359214782715	PW032	ood	cae	gbm-ood
l2-means	6.354318141937256	PW032	ood	cae	gbm-ood
l2-means	6.669955730438232	PW032	ood	cae	gbm-ood
l2-means	6.836582660675049	PW032	ood	cae	gbm-ood
l2-means	6.9236369132995605	PW032	ood	cae	gbm-ood
l2-means	6.817689418792725	PW032	ood	cae	gbm-ood
l2-means	7.013821601867676	PW032	ood	cae	gbm-ood
l2-means	7.108005046844482	PW032	ood	identity	gbm-ood
l2-means	6.762288570404053	PW032	ood	identity	gbm-ood
l2-means	6.7910661697387695	PW032	ood	identity	gbm-ood
l2-means	6.555561065673828	PW032	ood	identity	gbm-ood
l2-means	6.961294651031494	PW032	ood	identity	gbm-ood
l2-means	6.99607515335083	PW032	ood	identity	gbm-ood
l2-means	6.988908290863037	PW032	ood	identity	gbm-ood
l2-means	7.223639011383057	PW032	ood	identity	gbm-ood
l2-means	6.724137306213379	PW032	ood	identity	gbm-ood
l2-means	6.556095600128174	PW032	ood	identity	gbm-ood
l2-means	7.915700912475586	PW032	ood	cellot	gbm-ood
l2-means	7.596012592315674	PW032	ood	cellot	gbm-ood
l2-means	7.489841461181641	PW032	ood	cellot	gbm-ood
l2-means	7.240799903869629	PW032	ood	cellot	gbm-ood
l2-means	7.710143089294434	PW032	ood	cellot	gbm-ood
l2-means	7.535526752471924	PW032	ood	cellot	gbm-ood
l2-means	8.38864803314209	PW032	ood	cellot	gbm-ood
l2-means	7.154201507568359	PW032	ood	cellot	gbm-ood
l2-means	7.228703022003174	PW032	ood	cellot	gbm-ood
l2-means	7.155797004699707	PW032	ood	cellot	gbm-ood
l2-means	1.144804835319519	PW032	iid	random	gbm-ood
l2-means	1.627869963645935	PW032	iid	random	gbm-ood
l2-means	1.2079862356185913	PW032	iid	random	gbm-ood
l2-means	1.1314029693603516	PW032	iid	random	gbm-ood
l2-means	1.1312835216522217	PW032	iid	random	gbm-ood
l2-means	1.1779855489730835	PW032	iid	random	gbm-ood
l2-means	1.1839178800582886	PW032	iid	random	gbm-ood
l2-means	1.187896966934204	PW032	iid	random	gbm-ood
l2-means	1.1327300071716309	PW032	iid	random	gbm-ood
l2-means	1.1789182424545288	PW032	iid	random	gbm-ood
l2-means	7.167060852050781	PW032	iid	scgen	gbm-ood
l2-means	7.060830116271973	PW032	iid	scgen	gbm-ood
l2-means	6.768555164337158	PW032	iid	scgen	gbm-ood
l2-means	6.685029983520508	PW032	iid	scgen	gbm-ood
l2-means	6.719930648803711	PW032	iid	scgen	gbm-ood
l2-means	6.723453044891357	PW032	iid	scgen	gbm-ood
l2-means	7.114675998687744	PW032	iid	scgen	gbm-ood
l2-means	7.301981449127197	PW032	iid	scgen	gbm-ood
l2-means	7.09303617477417	PW032	iid	scgen	gbm-ood
l2-means	7.1213059425354	PW032	iid	scgen	gbm-ood
l2-means	7.703424453735352	PW032	iid	identity	gbm-ood
l2-means	7.5192551612854	PW032	iid	identity	gbm-ood
l2-means	7.114085674285889	PW032	iid	identity	gbm-ood
l2-means	6.573265552520752	PW032	iid	identity	gbm-ood
l2-means	6.613560676574707	PW032	iid	identity	gbm-ood
l2-means	7.036365032196045	PW032	iid	identity	gbm-ood
l2-means	7.3214898109436035	PW032	iid	identity	gbm-ood
l2-means	7.191884994506836	PW032	iid	identity	gbm-ood
l2-means	7.494339466094971	PW032	iid	identity	gbm-ood
l2-means	6.830367565155029	PW032	iid	identity	gbm-ood
l2-means	6.655982971191406	PW032	iid	cae	gbm-ood
l2-means	6.9613118171691895	PW032	iid	cae	gbm-ood
l2-means	6.883205890655518	PW032	iid	cae	gbm-ood
l2-means	6.886261940002441	PW032	iid	cae	gbm-ood
l2-means	6.812397480010986	PW032	iid	cae	gbm-ood
l2-means	6.56129789352417	PW032	iid	cae	gbm-ood
l2-means	6.953202247619629	PW032	iid	cae	gbm-ood
l2-means	7.077167510986328	PW032	iid	cae	gbm-ood
l2-means	7.0764265060424805	PW032	iid	cae	gbm-ood
l2-means	6.790863990783691	PW032	iid	cae	gbm-ood
l2-means	6.493772029876709	PW032	iid	cellot	gbm-ood
l2-means	6.77818775177002	PW032	iid	cellot	gbm-ood
l2-means	6.737483024597168	PW032	iid	cellot	gbm-ood
l2-means	6.57799768447876	PW032	iid	cellot	gbm-ood
l2-means	7.106317043304443	PW032	iid	cellot	gbm-ood
l2-means	6.9086761474609375	PW032	iid	cellot	gbm-ood
l2-means	6.562861442565918	PW032	iid	cellot	gbm-ood
l2-means	6.3107008934021	PW032	iid	cellot	gbm-ood
l2-means	6.538109302520752	PW032	iid	cellot	gbm-ood
l2-means	6.89989185333252	PW032	iid	cellot	gbm-ood
l2-means	3.003607749938965	PW036	ood	identity	gbm-ood
l2-means	2.690381050109864	PW036	ood	identity	gbm-ood
l2-means	3.049936056137085	PW036	ood	identity	gbm-ood
l2-means	2.9611337184906006	PW036	ood	identity	gbm-ood
l2-means	2.9295010566711426	PW036	ood	identity	gbm-ood
l2-means	2.83288836479187	PW036	ood	identity	gbm-ood
l2-means	3.0423331260681152	PW036	ood	identity	gbm-ood
l2-means	3.001411199569702	PW036	ood	identity	gbm-ood
l2-means	3.4001896381378174	PW036	ood	identity	gbm-ood
l2-means	2.922898530960083	PW036	ood	identity	gbm-ood
l2-means	0.95362389087677	PW036	ood	random	gbm-ood
l2-means	1.1520018577575684	PW036	ood	random	gbm-ood
l2-means	0.782146692276001	PW036	ood	random	gbm-ood
l2-means	0.9762440323829652	PW036	ood	random	gbm-ood
l2-means	0.9229398369789124	PW036	ood	random	gbm-ood
l2-means	0.8035160303115845	PW036	ood	random	gbm-ood
l2-means	1.0226248502731323	PW036	ood	random	gbm-ood
l2-means	1.045817494392395	PW036	ood	random	gbm-ood
l2-means	0.906318426132202	PW036	ood	random	gbm-ood
l2-means	0.8568155765533447	PW036	ood	random	gbm-ood
l2-means	3.568112373352051	PW036	ood	scgen	gbm-ood
l2-means	3.5417962074279785	PW036	ood	scgen	gbm-ood
l2-means	3.6441476345062256	PW036	ood	scgen	gbm-ood
l2-means	3.578955173492432	PW036	ood	scgen	gbm-ood
l2-means	3.879171133041382	PW036	ood	scgen	gbm-ood
l2-means	3.794801950454712	PW036	ood	scgen	gbm-ood
l2-means	3.523488998413086	PW036	ood	scgen	gbm-ood
l2-means	3.618865966796875	PW036	ood	scgen	gbm-ood
l2-means	3.799589157104492	PW036	ood	scgen	gbm-ood
l2-means	3.6341962814331055	PW036	ood	scgen	gbm-ood
l2-means	3.395169258117676	PW036	ood	cae	gbm-ood
l2-means	3.358972311019897	PW036	ood	cae	gbm-ood
l2-means	3.078521251678467	PW036	ood	cae	gbm-ood
l2-means	3.188461303710937	PW036	ood	cae	gbm-ood
l2-means	2.93977165222168	PW036	ood	cae	gbm-ood
l2-means	3.188920021057129	PW036	ood	cae	gbm-ood
l2-means	2.951744556427002	PW036	ood	cae	gbm-ood
l2-means	3.168322801589966	PW036	ood	cae	gbm-ood
l2-means	3.1940786838531494	PW036	ood	cae	gbm-ood
l2-means	3.280635595321656	PW036	ood	cae	gbm-ood
l2-means	4.343571186065674	PW036	ood	cellot	gbm-ood
l2-means	4.396685123443604	PW036	ood	cellot	gbm-ood
l2-means	4.389001846313477	PW036	ood	cellot	gbm-ood
l2-means	4.474266529083252	PW036	ood	cellot	gbm-ood
l2-means	4.868739604949951	PW036	ood	cellot	gbm-ood
l2-means	4.597448825836182	PW036	ood	cellot	gbm-ood
l2-means	4.960398197174072	PW036	ood	cellot	gbm-ood
l2-means	4.810081481933594	PW036	ood	cellot	gbm-ood
l2-means	4.696577072143555	PW036	ood	cellot	gbm-ood
l2-means	4.351140975952148	PW036	ood	cellot	gbm-ood
l2-means	3.215672254562378	PW036	iid	scgen	gbm-ood
l2-means	3.255890369415283	PW036	iid	scgen	gbm-ood
l2-means	3.146106243133545	PW036	iid	scgen	gbm-ood
l2-means	3.145760059356689	PW036	iid	scgen	gbm-ood
l2-means	3.122035264968872	PW036	iid	scgen	gbm-ood
l2-means	3.4306602478027344	PW036	iid	scgen	gbm-ood
l2-means	3.2566442489624023	PW036	iid	scgen	gbm-ood
l2-means	3.283339738845825	PW036	iid	scgen	gbm-ood
l2-means	3.082364082336426	PW036	iid	scgen	gbm-ood
l2-means	3.25219464302063	PW036	iid	scgen	gbm-ood
l2-means	0.8995265960693359	PW036	iid	random	gbm-ood
l2-means	0.912414848804474	PW036	iid	random	gbm-ood
l2-means	1.140449285507202	PW036	iid	random	gbm-ood
l2-means	1.032689929008484	PW036	iid	random	gbm-ood
l2-means	0.9372259974479676	PW036	iid	random	gbm-ood
l2-means	0.8951810002326965	PW036	iid	random	gbm-ood
l2-means	1.1490414142608645	PW036	iid	random	gbm-ood
l2-means	0.9383238554000854	PW036	iid	random	gbm-ood
l2-means	1.0118833780288696	PW036	iid	random	gbm-ood
l2-means	0.9512338638305664	PW036	iid	random	gbm-ood
l2-means	2.791780471801758	PW036	iid	cae	gbm-ood
l2-means	2.5553464889526367	PW036	iid	cae	gbm-ood
l2-means	3.098118782043457	PW036	iid	cae	gbm-ood
l2-means	2.742913246154785	PW036	iid	cae	gbm-ood
l2-means	2.787503242492676	PW036	iid	cae	gbm-ood
l2-means	2.8725764751434326	PW036	iid	cae	gbm-ood
l2-means	2.931800842285156	PW036	iid	cae	gbm-ood
l2-means	2.948824644088745	PW036	iid	cae	gbm-ood
l2-means	2.753225326538086	PW036	iid	cae	gbm-ood
l2-means	2.8866231441497803	PW036	iid	cae	gbm-ood
l2-means	3.000916719436645	PW036	iid	identity	gbm-ood
l2-means	2.846430540084839	PW036	iid	identity	gbm-ood
l2-means	2.9954848289489746	PW036	iid	identity	gbm-ood
l2-means	2.900648593902588	PW036	iid	identity	gbm-ood
l2-means	2.926245212554932	PW036	iid	identity	gbm-ood
l2-means	3.287826538085937	PW036	iid	identity	gbm-ood
l2-means	2.913159370422364	PW036	iid	identity	gbm-ood
l2-means	2.782946825027466	PW036	iid	identity	gbm-ood
l2-means	3.4033963680267334	PW036	iid	identity	gbm-ood
l2-means	3.146447896957397	PW036	iid	identity	gbm-ood
l2-means	2.995319366455078	PW036	iid	cellot	gbm-ood
l2-means	3.1707956790924072	PW036	iid	cellot	gbm-ood
l2-means	3.008328437805176	PW036	iid	cellot	gbm-ood
l2-means	3.2711706161499023	PW036	iid	cellot	gbm-ood
l2-means	2.941328287124634	PW036	iid	cellot	gbm-ood
l2-means	3.0159695148468018	PW036	iid	cellot	gbm-ood
l2-means	2.982688665390014	PW036	iid	cellot	gbm-ood
l2-means	2.812707662582397	PW036	iid	cellot	gbm-ood
l2-means	2.956023931503296	PW036	iid	cellot	gbm-ood
l2-means	2.9157660007476807	PW036	iid	cellot	gbm-ood
l2-means	0.7147536277770996	PW040	iid	random	gbm-ood
l2-means	0.8368315100669861	PW040	iid	random	gbm-ood
l2-means	0.8609988689422607	PW040	iid	random	gbm-ood
l2-means	0.7699089646339417	PW040	iid	random	gbm-ood
l2-means	0.9165615439414978	PW040	iid	random	gbm-ood
l2-means	1.033051371574402	PW040	iid	random	gbm-ood
l2-means	0.9192029237747192	PW040	iid	random	gbm-ood
l2-means	0.8422011137008667	PW040	iid	random	gbm-ood
l2-means	0.9615018367767334	PW040	iid	random	gbm-ood
l2-means	1.14777934551239	PW040	iid	random	gbm-ood
l2-means	2.7414705753326416	PW040	iid	scgen	gbm-ood
l2-means	2.78088641166687	PW040	iid	scgen	gbm-ood
l2-means	2.8631510734558105	PW040	iid	scgen	gbm-ood
l2-means	2.855322360992432	PW040	iid	scgen	gbm-ood
l2-means	2.616374015808105	PW040	iid	scgen	gbm-ood
l2-means	2.7803754806518555	PW040	iid	scgen	gbm-ood
l2-means	2.6383841037750244	PW040	iid	scgen	gbm-ood
l2-means	2.59093713760376	PW040	iid	scgen	gbm-ood
l2-means	2.709789752960205	PW040	iid	scgen	gbm-ood
l2-means	2.7457845211029053	PW040	iid	scgen	gbm-ood
l2-means	2.030713558197021	PW040	iid	identity	gbm-ood
l2-means	2.0106565952301025	PW040	iid	identity	gbm-ood
l2-means	1.9958534240722656	PW040	iid	identity	gbm-ood
l2-means	2.0582964420318604	PW040	iid	identity	gbm-ood
l2-means	2.034360647201538	PW040	iid	identity	gbm-ood
l2-means	1.999595642089844	PW040	iid	identity	gbm-ood
l2-means	2.0869388580322266	PW040	iid	identity	gbm-ood
l2-means	2.1641180515289307	PW040	iid	identity	gbm-ood
l2-means	2.173706293106079	PW040	iid	identity	gbm-ood
l2-means	1.932289958000183	PW040	iid	identity	gbm-ood
l2-means	1.9202061891555784	PW040	iid	cae	gbm-ood
l2-means	1.8903521299362185	PW040	iid	cae	gbm-ood
l2-means	2.012015581130981	PW040	iid	cae	gbm-ood
l2-means	2.034286499023437	PW040	iid	cae	gbm-ood
l2-means	2.037167549133301	PW040	iid	cae	gbm-ood
l2-means	1.8947219848632808	PW040	iid	cae	gbm-ood
l2-means	1.825589656829834	PW040	iid	cae	gbm-ood
l2-means	1.817034125328064	PW040	iid	cae	gbm-ood
l2-means	1.9705318212509155	PW040	iid	cae	gbm-ood
l2-means	2.031949043273926	PW040	iid	cae	gbm-ood
l2-means	2.5487260818481445	PW040	iid	cellot	gbm-ood
l2-means	2.5159108638763428	PW040	iid	cellot	gbm-ood
l2-means	2.548957586288452	PW040	iid	cellot	gbm-ood
l2-means	2.497044324874878	PW040	iid	cellot	gbm-ood
l2-means	2.5038743019104004	PW040	iid	cellot	gbm-ood
l2-means	2.793153524398804	PW040	iid	cellot	gbm-ood
l2-means	2.570611000061035	PW040	iid	cellot	gbm-ood
l2-means	2.6348981857299805	PW040	iid	cellot	gbm-ood
l2-means	2.560610771179199	PW040	iid	cellot	gbm-ood
l2-means	2.4207592010498047	PW040	iid	cellot	gbm-ood
l2-means	0.8698965311050415	PW040	ood	random	gbm-ood
l2-means	0.746162474155426	PW040	ood	random	gbm-ood
l2-means	0.8423517942428589	PW040	ood	random	gbm-ood
l2-means	0.8305320739746094	PW040	ood	random	gbm-ood
l2-means	0.8538499474525452	PW040	ood	random	gbm-ood
l2-means	0.8630436062812805	PW040	ood	random	gbm-ood
l2-means	0.7941464185714722	PW040	ood	random	gbm-ood
l2-means	0.8367252945899963	PW040	ood	random	gbm-ood
l2-means	0.912790596485138	PW040	ood	random	gbm-ood
l2-means	0.8035115599632263	PW040	ood	random	gbm-ood
l2-means	2.2819786071777344	PW040	ood	cae	gbm-ood
l2-means	2.394803047180176	PW040	ood	cae	gbm-ood
l2-means	2.3252503871917725	PW040	ood	cae	gbm-ood
l2-means	2.4634459018707275	PW040	ood	cae	gbm-ood
l2-means	2.3508872985839844	PW040	ood	cae	gbm-ood
l2-means	2.2677338123321533	PW040	ood	cae	gbm-ood
l2-means	2.452448844909668	PW040	ood	cae	gbm-ood
l2-means	2.271700859069824	PW040	ood	cae	gbm-ood
l2-means	2.3135805130004883	PW040	ood	cae	gbm-ood
l2-means	2.36460018157959	PW040	ood	cae	gbm-ood
l2-means	4.008798122406006	PW040	ood	scgen	gbm-ood
l2-means	4.022172451019287	PW040	ood	scgen	gbm-ood
l2-means	4.03210973739624	PW040	ood	scgen	gbm-ood
l2-means	4.179238319396973	PW040	ood	scgen	gbm-ood
l2-means	4.088501453399658	PW040	ood	scgen	gbm-ood
l2-means	3.889776945114136	PW040	ood	scgen	gbm-ood
l2-means	4.151648998260498	PW040	ood	scgen	gbm-ood
l2-means	4.211941242218018	PW040	ood	scgen	gbm-ood
l2-means	4.017486572265625	PW040	ood	scgen	gbm-ood
l2-means	3.978322982788086	PW040	ood	scgen	gbm-ood
l2-means	1.9112011194229128	PW040	ood	identity	gbm-ood
l2-means	1.969068169593811	PW040	ood	identity	gbm-ood
l2-means	2.186407327651977	PW040	ood	identity	gbm-ood
l2-means	2.01072096824646	PW040	ood	identity	gbm-ood
l2-means	1.9612177610397337	PW040	ood	identity	gbm-ood
l2-means	2.099506139755249	PW040	ood	identity	gbm-ood
l2-means	2.051553249359131	PW040	ood	identity	gbm-ood
l2-means	1.9597961902618408	PW040	ood	identity	gbm-ood
l2-means	1.927919864654541	PW040	ood	identity	gbm-ood
l2-means	2.088220357894897	PW040	ood	identity	gbm-ood
l2-means	3.3874876499176025	PW040	ood	cellot	gbm-ood
l2-means	3.3693182468414307	PW040	ood	cellot	gbm-ood
l2-means	3.188302993774414	PW040	ood	cellot	gbm-ood
l2-means	3.152188777923584	PW040	ood	cellot	gbm-ood
l2-means	3.455152034759521	PW040	ood	cellot	gbm-ood
l2-means	3.387803792953491	PW040	ood	cellot	gbm-ood
l2-means	3.3179099559783936	PW040	ood	cellot	gbm-ood
l2-means	3.30045223236084	PW040	ood	cellot	gbm-ood
l2-means	3.22151517868042	PW040	ood	cellot	gbm-ood
l2-means	3.179468870162964	PW040	ood	cellot	gbm-ood
r2-means	0.9908317486728684	PW053	iid	random	gbm-ood
r2-means	0.9905016195611164	PW053	iid	random	gbm-ood
r2-means	0.9918068401021156	PW053	iid	random	gbm-ood
r2-means	0.9943760840875724	PW053	iid	random	gbm-ood
r2-means	0.9940958531109308	PW053	iid	random	gbm-ood
r2-means	0.988229862024636	PW053	iid	random	gbm-ood
r2-means	0.9884411163594256	PW053	iid	random	gbm-ood
r2-means	0.9930392168224408	PW053	iid	random	gbm-ood
r2-means	0.9870799837772108	PW053	iid	random	gbm-ood
r2-means	0.9928614589199976	PW053	iid	random	gbm-ood
r2-means	0.8291108423257545	PW053	iid	identity	gbm-ood
r2-means	0.8130600940051759	PW053	iid	identity	gbm-ood
r2-means	0.8576692012992944	PW053	iid	identity	gbm-ood
r2-means	0.8420162281182587	PW053	iid	identity	gbm-ood
r2-means	0.8408238996498955	PW053	iid	identity	gbm-ood
r2-means	0.793410090622137	PW053	iid	identity	gbm-ood
r2-means	0.8336085745183994	PW053	iid	identity	gbm-ood
r2-means	0.8249815512187106	PW053	iid	identity	gbm-ood
r2-means	0.8328318453726317	PW053	iid	identity	gbm-ood
r2-means	0.8116218327280119	PW053	iid	identity	gbm-ood
r2-means	0.8538402479028404	PW053	iid	scgen	gbm-ood
r2-means	0.8126758220301993	PW053	iid	scgen	gbm-ood
r2-means	0.8429199344252196	PW053	iid	scgen	gbm-ood
r2-means	0.8387062595108427	PW053	iid	scgen	gbm-ood
r2-means	0.8224405649235462	PW053	iid	scgen	gbm-ood
r2-means	0.844799494215785	PW053	iid	scgen	gbm-ood
r2-means	0.8353741989872149	PW053	iid	scgen	gbm-ood
r2-means	0.8187159910474808	PW053	iid	scgen	gbm-ood
r2-means	0.8448018748575329	PW053	iid	scgen	gbm-ood
r2-means	0.8067429677519268	PW053	iid	scgen	gbm-ood
r2-means	0.8454437115333011	PW053	iid	cae	gbm-ood
r2-means	0.8663122441520239	PW053	iid	cae	gbm-ood
r2-means	0.8662953348810088	PW053	iid	cae	gbm-ood
r2-means	0.8228341021937373	PW053	iid	cae	gbm-ood
r2-means	0.8224344793675831	PW053	iid	cae	gbm-ood
r2-means	0.8323475672026696	PW053	iid	cae	gbm-ood
r2-means	0.8501636676000304	PW053	iid	cae	gbm-ood
r2-means	0.8660942722148118	PW053	iid	cae	gbm-ood
r2-means	0.8576782911130858	PW053	iid	cae	gbm-ood
r2-means	0.8380323376240189	PW053	iid	cae	gbm-ood
r2-means	0.8003853239734547	PW053	iid	popalign	gbm-ood
r2-means	0.8347691211950113	PW053	iid	popalign	gbm-ood
r2-means	0.8174061443773126	PW053	iid	popalign	gbm-ood
r2-means	0.8296842868138031	PW053	iid	popalign	gbm-ood
r2-means	0.8150815356669775	PW053	iid	popalign	gbm-ood
r2-means	0.8204899209727331	PW053	iid	popalign	gbm-ood
r2-means	0.8128161405836469	PW053	iid	popalign	gbm-ood
r2-means	0.8311252614042082	PW053	iid	popalign	gbm-ood
r2-means	0.8051064387657816	PW053	iid	popalign	gbm-ood
r2-means	0.8307647806162594	PW053	iid	popalign	gbm-ood
r2-means	0.8203183450102498	PW053	iid	cellot	gbm-ood
r2-means	0.8143423840920094	PW053	iid	cellot	gbm-ood
r2-means	0.8672091294742194	PW053	iid	cellot	gbm-ood
r2-means	0.8206872426435757	PW053	iid	cellot	gbm-ood
r2-means	0.8331034495640771	PW053	iid	cellot	gbm-ood
r2-means	0.8411778907257874	PW053	iid	cellot	gbm-ood
r2-means	0.8284166516692218	PW053	iid	cellot	gbm-ood
r2-means	0.7952759944176584	PW053	iid	cellot	gbm-ood
r2-means	0.8417698791580014	PW053	iid	cellot	gbm-ood
r2-means	0.8348154722739687	PW053	iid	cellot	gbm-ood
r2-means	0.9930046716519902	PW053	ood	random	gbm-ood
r2-means	0.9914387586384752	PW053	ood	random	gbm-ood
r2-means	0.9938895768092044	PW053	ood	random	gbm-ood
r2-means	0.9882865490481316	PW053	ood	random	gbm-ood
r2-means	0.9927897814096762	PW053	ood	random	gbm-ood
r2-means	0.9890100890119186	PW053	ood	random	gbm-ood
r2-means	0.9926795530039428	PW053	ood	random	gbm-ood
r2-means	0.9931875813056396	PW053	ood	random	gbm-ood
r2-means	0.9928333570418356	PW053	ood	random	gbm-ood
r2-means	0.987964596256923	PW053	ood	random	gbm-ood
r2-means	0.7997592995423177	PW053	ood	identity	gbm-ood
r2-means	0.8424879542958189	PW053	ood	identity	gbm-ood
r2-means	0.8262912967570072	PW053	ood	identity	gbm-ood
r2-means	0.843129335440089	PW053	ood	identity	gbm-ood
r2-means	0.8068478082318278	PW053	ood	identity	gbm-ood
r2-means	0.8220138931029719	PW053	ood	identity	gbm-ood
r2-means	0.8204900945719625	PW053	ood	identity	gbm-ood
r2-means	0.8366716806939594	PW053	ood	identity	gbm-ood
r2-means	0.8028729439242746	PW053	ood	identity	gbm-ood
r2-means	0.8047634144429952	PW053	ood	identity	gbm-ood
r2-means	0.7977880942494238	PW053	ood	scgen	gbm-ood
r2-means	0.7945644203253938	PW053	ood	scgen	gbm-ood
r2-means	0.7488485842186198	PW053	ood	scgen	gbm-ood
r2-means	0.7871074539663286	PW053	ood	scgen	gbm-ood
r2-means	0.7943199410470332	PW053	ood	scgen	gbm-ood
r2-means	0.7609886866454844	PW053	ood	scgen	gbm-ood
r2-means	0.7852357942840144	PW053	ood	scgen	gbm-ood
r2-means	0.7770663832368919	PW053	ood	scgen	gbm-ood
r2-means	0.8058771098660302	PW053	ood	scgen	gbm-ood
r2-means	0.7960303095294993	PW053	ood	scgen	gbm-ood
r2-means	0.7300327388951934	PW053	ood	popalign	gbm-ood
r2-means	0.7180242578201218	PW053	ood	popalign	gbm-ood
r2-means	0.7190377003829771	PW053	ood	popalign	gbm-ood
r2-means	0.7372953407171728	PW053	ood	popalign	gbm-ood
r2-means	0.7174194961100413	PW053	ood	popalign	gbm-ood
r2-means	0.7000577542058747	PW053	ood	popalign	gbm-ood
r2-means	0.7204444793114595	PW053	ood	popalign	gbm-ood
r2-means	0.7283891113767484	PW053	ood	popalign	gbm-ood
r2-means	0.7142961288625123	PW053	ood	popalign	gbm-ood
r2-means	0.703084893082681	PW053	ood	popalign	gbm-ood
r2-means	0.8367252665169376	PW053	ood	cae	gbm-ood
r2-means	0.8397158995650553	PW053	ood	cae	gbm-ood
r2-means	0.8545821971002642	PW053	ood	cae	gbm-ood
r2-means	0.8515795059536668	PW053	ood	cae	gbm-ood
r2-means	0.8234638122439979	PW053	ood	cae	gbm-ood
r2-means	0.8424366461351819	PW053	ood	cae	gbm-ood
r2-means	0.8504151348627661	PW053	ood	cae	gbm-ood
r2-means	0.8807942116437656	PW053	ood	cae	gbm-ood
r2-means	0.8485073048846583	PW053	ood	cae	gbm-ood
r2-means	0.8406204763528486	PW053	ood	cae	gbm-ood
r2-means	0.8242796574041172	PW053	ood	cellot	gbm-ood
r2-means	0.8421866332925612	PW053	ood	cellot	gbm-ood
r2-means	0.8470732995756431	PW053	ood	cellot	gbm-ood
r2-means	0.844919719680163	PW053	ood	cellot	gbm-ood
r2-means	0.8372393379857836	PW053	ood	cellot	gbm-ood
r2-means	0.8230650601103396	PW053	ood	cellot	gbm-ood
r2-means	0.8430519219579515	PW053	ood	cellot	gbm-ood
r2-means	0.7980365010940178	PW053	ood	cellot	gbm-ood
r2-means	0.8204749472672007	PW053	ood	cellot	gbm-ood
r2-means	0.8170707373042391	PW053	ood	cellot	gbm-ood
r2-means	0.9574467416160092	PW051	iid	identity	gbm-ood
r2-means	0.9489356827557685	PW051	iid	identity	gbm-ood
r2-means	0.954173099840227	PW051	iid	identity	gbm-ood
r2-means	0.9515034507635768	PW051	iid	identity	gbm-ood
r2-means	0.9538315822336976	PW051	iid	identity	gbm-ood
r2-means	0.9651832366596022	PW051	iid	identity	gbm-ood
r2-means	0.9627403894477418	PW051	iid	identity	gbm-ood
r2-means	0.949133340967535	PW051	iid	identity	gbm-ood
r2-means	0.9582186696119251	PW051	iid	identity	gbm-ood
r2-means	0.9619966177949644	PW051	iid	identity	gbm-ood
r2-means	0.9922464680082088	PW051	iid	random	gbm-ood
r2-means	0.9938561007325448	PW051	iid	random	gbm-ood
r2-means	0.9937571409384878	PW051	iid	random	gbm-ood
r2-means	0.993001885731629	PW051	iid	random	gbm-ood
r2-means	0.9911911401719544	PW051	iid	random	gbm-ood
r2-means	0.9956403712679622	PW051	iid	random	gbm-ood
r2-means	0.9949617557482728	PW051	iid	random	gbm-ood
r2-means	0.994974601637051	PW051	iid	random	gbm-ood
r2-means	0.9915701771233868	PW051	iid	random	gbm-ood
r2-means	0.9946395170884632	PW051	iid	random	gbm-ood
r2-means	0.8609977025899643	PW051	iid	popalign	gbm-ood
r2-means	0.8533152938975306	PW051	iid	popalign	gbm-ood
r2-means	0.8599808281376761	PW051	iid	popalign	gbm-ood
r2-means	0.8433462250981006	PW051	iid	popalign	gbm-ood
r2-means	0.8428250594147843	PW051	iid	popalign	gbm-ood
r2-means	0.847647642491467	PW051	iid	popalign	gbm-ood
r2-means	0.8539917118494819	PW051	iid	popalign	gbm-ood
r2-means	0.8404082948832791	PW051	iid	popalign	gbm-ood
r2-means	0.8425103613922745	PW051	iid	popalign	gbm-ood
r2-means	0.8554347309179341	PW051	iid	popalign	gbm-ood
r2-means	0.9427418771932704	PW051	iid	scgen	gbm-ood
r2-means	0.9392732046959812	PW051	iid	scgen	gbm-ood
r2-means	0.948270106943921	PW051	iid	scgen	gbm-ood
r2-means	0.9443683844722166	PW051	iid	scgen	gbm-ood
r2-means	0.9435402678865692	PW051	iid	scgen	gbm-ood
r2-means	0.9470566472359327	PW051	iid	scgen	gbm-ood
r2-means	0.9419181761898237	PW051	iid	scgen	gbm-ood
r2-means	0.9458153127343696	PW051	iid	scgen	gbm-ood
r2-means	0.9435572578920018	PW051	iid	scgen	gbm-ood
r2-means	0.9460611932532212	PW051	iid	scgen	gbm-ood
r2-means	0.966706573987762	PW051	iid	cae	gbm-ood
r2-means	0.9682165185127212	PW051	iid	cae	gbm-ood
r2-means	0.9598346887007054	PW051	iid	cae	gbm-ood
r2-means	0.9648564834323012	PW051	iid	cae	gbm-ood
r2-means	0.9650931716561084	PW051	iid	cae	gbm-ood
r2-means	0.967104824708386	PW051	iid	cae	gbm-ood
r2-means	0.9668324183612974	PW051	iid	cae	gbm-ood
r2-means	0.9703464748444488	PW051	iid	cae	gbm-ood
r2-means	0.9688615212813672	PW051	iid	cae	gbm-ood
r2-means	0.9683981854161902	PW051	iid	cae	gbm-ood
r2-means	0.953019091112695	PW051	iid	cellot	gbm-ood
r2-means	0.9505023071873232	PW051	iid	cellot	gbm-ood
r2-means	0.948466333531521	PW051	iid	cellot	gbm-ood
r2-means	0.9507297416028616	PW051	iid	cellot	gbm-ood
r2-means	0.9489668411590088	PW051	iid	cellot	gbm-ood
r2-means	0.9465945489767802	PW051	iid	cellot	gbm-ood
r2-means	0.945736105069361	PW051	iid	cellot	gbm-ood
r2-means	0.950138091314436	PW051	iid	cellot	gbm-ood
r2-means	0.9526302444499404	PW051	iid	cellot	gbm-ood
r2-means	0.9533761935740924	PW051	iid	cellot	gbm-ood
r2-means	0.9920621746695736	PW051	ood	random	gbm-ood
r2-means	0.9943245207231752	PW051	ood	random	gbm-ood
r2-means	0.9941362371571278	PW051	ood	random	gbm-ood
r2-means	0.994048682633762	PW051	ood	random	gbm-ood
r2-means	0.9944366510181027	PW051	ood	random	gbm-ood
r2-means	0.9942537290451054	PW051	ood	random	gbm-ood
r2-means	0.9938191580564596	PW051	ood	random	gbm-ood
r2-means	0.9948887055868556	PW051	ood	random	gbm-ood
r2-means	0.9936064707509328	PW051	ood	random	gbm-ood
r2-means	0.9942098484097942	PW051	ood	random	gbm-ood
r2-means	0.9568882365545996	PW051	ood	identity	gbm-ood
r2-means	0.95637791745609	PW051	ood	identity	gbm-ood
r2-means	0.958396518659184	PW051	ood	identity	gbm-ood
r2-means	0.9483586008164908	PW051	ood	identity	gbm-ood
r2-means	0.9547395728807324	PW051	ood	identity	gbm-ood
r2-means	0.9560293982240994	PW051	ood	identity	gbm-ood
r2-means	0.9581496585155782	PW051	ood	identity	gbm-ood
r2-means	0.9505517729055664	PW051	ood	identity	gbm-ood
r2-means	0.9388704521336994	PW051	ood	identity	gbm-ood
r2-means	0.9586102442401722	PW051	ood	identity	gbm-ood
r2-means	0.9415381628538608	PW051	ood	scgen	gbm-ood
r2-means	0.9472267400500702	PW051	ood	scgen	gbm-ood
r2-means	0.9410787911584668	PW051	ood	scgen	gbm-ood
r2-means	0.9428009448992554	PW051	ood	scgen	gbm-ood
r2-means	0.9454895896122404	PW051	ood	scgen	gbm-ood
r2-means	0.9394527443482948	PW051	ood	scgen	gbm-ood
r2-means	0.94362416086944	PW051	ood	scgen	gbm-ood
r2-means	0.9422583255565942	PW051	ood	scgen	gbm-ood
r2-means	0.9381657448740268	PW051	ood	scgen	gbm-ood
r2-means	0.942747898595795	PW051	ood	scgen	gbm-ood
r2-means	0.9606037103898212	PW051	ood	cae	gbm-ood
r2-means	0.9567514847722624	PW051	ood	cae	gbm-ood
r2-means	0.9620930353135002	PW051	ood	cae	gbm-ood
r2-means	0.9620489598543708	PW051	ood	cae	gbm-ood
r2-means	0.9692717520693884	PW051	ood	cae	gbm-ood
r2-means	0.9608334935948584	PW051	ood	cae	gbm-ood
r2-means	0.9645105933041592	PW051	ood	cae	gbm-ood
r2-means	0.9600891399722165	PW051	ood	cae	gbm-ood
r2-means	0.9546525313006252	PW051	ood	cae	gbm-ood
r2-means	0.9619625912108808	PW051	ood	cae	gbm-ood
r2-means	0.8275031935934208	PW051	ood	popalign	gbm-ood
r2-means	0.835877811582719	PW051	ood	popalign	gbm-ood
r2-means	0.8366950705255122	PW051	ood	popalign	gbm-ood
r2-means	0.8450877652785003	PW051	ood	popalign	gbm-ood
r2-means	0.8385974770720328	PW051	ood	popalign	gbm-ood
r2-means	0.8408300956681716	PW051	ood	popalign	gbm-ood
r2-means	0.8462234576811168	PW051	ood	popalign	gbm-ood
r2-means	0.8462431935520592	PW051	ood	popalign	gbm-ood
r2-means	0.8362455433768521	PW051	ood	popalign	gbm-ood
r2-means	0.8310642925447734	PW051	ood	popalign	gbm-ood
r2-means	0.9412475750955756	PW051	ood	cellot	gbm-ood
r2-means	0.9403389694623024	PW051	ood	cellot	gbm-ood
r2-means	0.9403046263395558	PW051	ood	cellot	gbm-ood
r2-means	0.9338233905254922	PW051	ood	cellot	gbm-ood
r2-means	0.9339993913000963	PW051	ood	cellot	gbm-ood
r2-means	0.9382240473801106	PW051	ood	cellot	gbm-ood
r2-means	0.94186630753667	PW051	ood	cellot	gbm-ood
r2-means	0.9408729074318668	PW051	ood	cellot	gbm-ood
r2-means	0.9360958121333844	PW051	ood	cellot	gbm-ood
r2-means	0.939844145406846	PW051	ood	cellot	gbm-ood
r2-means	0.8781591775490527	PW030	ood	identity	gbm-ood
r2-means	0.8609847406033667	PW030	ood	identity	gbm-ood
r2-means	0.8513117381655322	PW030	ood	identity	gbm-ood
r2-means	0.8838446140791076	PW030	ood	identity	gbm-ood
r2-means	0.8753838387365995	PW030	ood	identity	gbm-ood
r2-means	0.8688655440973492	PW030	ood	identity	gbm-ood
r2-means	0.884967990182713	PW030	ood	identity	gbm-ood
r2-means	0.8690269494591879	PW030	ood	identity	gbm-ood
r2-means	0.8517862493834135	PW030	ood	identity	gbm-ood
r2-means	0.8640046190260576	PW030	ood	identity	gbm-ood
r2-means	0.9951252213704652	PW030	ood	random	gbm-ood
r2-means	0.9956152936971474	PW030	ood	random	gbm-ood
r2-means	0.9950586832517564	PW030	ood	random	gbm-ood
r2-means	0.9958228819231868	PW030	ood	random	gbm-ood
r2-means	0.9963901382102104	PW030	ood	random	gbm-ood
r2-means	0.9962092214259352	PW030	ood	random	gbm-ood
r2-means	0.9956709051602436	PW030	ood	random	gbm-ood
r2-means	0.9963944525866524	PW030	ood	random	gbm-ood
r2-means	0.995630373940538	PW030	ood	random	gbm-ood
r2-means	0.995257741790664	PW030	ood	random	gbm-ood
r2-means	0.8699755080022065	PW030	ood	cae	gbm-ood
r2-means	0.8395842527702535	PW030	ood	cae	gbm-ood
r2-means	0.8665760484697052	PW030	ood	cae	gbm-ood
r2-means	0.8844973929110868	PW030	ood	cae	gbm-ood
r2-means	0.8778538454541177	PW030	ood	cae	gbm-ood
r2-means	0.8678855635286088	PW030	ood	cae	gbm-ood
r2-means	0.8610808290806099	PW030	ood	cae	gbm-ood
r2-means	0.8763260420946154	PW030	ood	cae	gbm-ood
r2-means	0.8833161186885475	PW030	ood	cae	gbm-ood
r2-means	0.8747627869380179	PW030	ood	cae	gbm-ood
r2-means	0.8024706118688884	PW030	ood	scgen	gbm-ood
r2-means	0.8386968327698364	PW030	ood	scgen	gbm-ood
r2-means	0.8350801075639867	PW030	ood	scgen	gbm-ood
r2-means	0.8508577469627407	PW030	ood	scgen	gbm-ood
r2-means	0.840518701209032	PW030	ood	scgen	gbm-ood
r2-means	0.8448596415035977	PW030	ood	scgen	gbm-ood
r2-means	0.8504060692993783	PW030	ood	scgen	gbm-ood
r2-means	0.8633699427539221	PW030	ood	scgen	gbm-ood
r2-means	0.8502328672345593	PW030	ood	scgen	gbm-ood
r2-means	0.8155691836669172	PW030	ood	scgen	gbm-ood
r2-means	0.8052829792287927	PW030	ood	cellot	gbm-ood
r2-means	0.7940710803203608	PW030	ood	cellot	gbm-ood
r2-means	0.8258607819534652	PW030	ood	cellot	gbm-ood
r2-means	0.8134562529796976	PW030	ood	cellot	gbm-ood
r2-means	0.8070717757728044	PW030	ood	cellot	gbm-ood
r2-means	0.8188567708222718	PW030	ood	cellot	gbm-ood
r2-means	0.8132784620054266	PW030	ood	cellot	gbm-ood
r2-means	0.7967119403062205	PW030	ood	cellot	gbm-ood
r2-means	0.8349777644081623	PW030	ood	cellot	gbm-ood
r2-means	0.8128645701784647	PW030	ood	cellot	gbm-ood
r2-means	0.8554861267139832	PW030	iid	identity	gbm-ood
r2-means	0.8506732937564456	PW030	iid	identity	gbm-ood
r2-means	0.8613504477355726	PW030	iid	identity	gbm-ood
r2-means	0.8678130630031952	PW030	iid	identity	gbm-ood
r2-means	0.8494732567846293	PW030	iid	identity	gbm-ood
r2-means	0.8586092970410175	PW030	iid	identity	gbm-ood
r2-means	0.8474310117987707	PW030	iid	identity	gbm-ood
r2-means	0.8652856745820363	PW030	iid	identity	gbm-ood
r2-means	0.8793887238799037	PW030	iid	identity	gbm-ood
r2-means	0.8612549890838503	PW030	iid	identity	gbm-ood
r2-means	0.9944464899853396	PW030	iid	random	gbm-ood
r2-means	0.9965668366471444	PW030	iid	random	gbm-ood
r2-means	0.9968106559895512	PW030	iid	random	gbm-ood
r2-means	0.9958694057914192	PW030	iid	random	gbm-ood
r2-means	0.996562217244286	PW030	iid	random	gbm-ood
r2-means	0.9953808548830548	PW030	iid	random	gbm-ood
r2-means	0.9961630892083582	PW030	iid	random	gbm-ood
r2-means	0.9940784304840404	PW030	iid	random	gbm-ood
r2-means	0.9968410683759782	PW030	iid	random	gbm-ood
r2-means	0.994285954339748	PW030	iid	random	gbm-ood
r2-means	0.860071307051479	PW030	iid	cae	gbm-ood
r2-means	0.8666066348250453	PW030	iid	cae	gbm-ood
r2-means	0.8652038033453037	PW030	iid	cae	gbm-ood
r2-means	0.8713601748982464	PW030	iid	cae	gbm-ood
r2-means	0.8513723306155007	PW030	iid	cae	gbm-ood
r2-means	0.8561088260817322	PW030	iid	cae	gbm-ood
r2-means	0.8638733420461955	PW030	iid	cae	gbm-ood
r2-means	0.880450011280623	PW030	iid	cae	gbm-ood
r2-means	0.878027992466328	PW030	iid	cae	gbm-ood
r2-means	0.8787835002816663	PW030	iid	cae	gbm-ood
r2-means	0.8875818387052695	PW030	iid	scgen	gbm-ood
r2-means	0.900637688543371	PW030	iid	scgen	gbm-ood
r2-means	0.8897698545526921	PW030	iid	scgen	gbm-ood
r2-means	0.8821638095541353	PW030	iid	scgen	gbm-ood
r2-means	0.8872289725067629	PW030	iid	scgen	gbm-ood
r2-means	0.9124173782630448	PW030	iid	scgen	gbm-ood
r2-means	0.8923273138688866	PW030	iid	scgen	gbm-ood
r2-means	0.8855733173465649	PW030	iid	scgen	gbm-ood
r2-means	0.8921045743501571	PW030	iid	scgen	gbm-ood
r2-means	0.8861887865899232	PW030	iid	scgen	gbm-ood
r2-means	0.9537825158621084	PW030	iid	cellot	gbm-ood
r2-means	0.9632147020956352	PW030	iid	cellot	gbm-ood
r2-means	0.967264961551808	PW030	iid	cellot	gbm-ood
r2-means	0.9723162284863294	PW030	iid	cellot	gbm-ood
r2-means	0.968890756799364	PW030	iid	cellot	gbm-ood
r2-means	0.9532473989939568	PW030	iid	cellot	gbm-ood
r2-means	0.9699239570356564	PW030	iid	cellot	gbm-ood
r2-means	0.961306163612043	PW030	iid	cellot	gbm-ood
r2-means	0.9483567614003284	PW030	iid	cellot	gbm-ood
r2-means	0.9719033601438332	PW030	iid	cellot	gbm-ood
r2-means	0.8663403922840855	PW034	ood	scgen	gbm-ood
r2-means	0.8726514055801103	PW034	ood	scgen	gbm-ood
r2-means	0.8661391363369431	PW034	ood	scgen	gbm-ood
r2-means	0.8751881763344976	PW034	ood	scgen	gbm-ood
r2-means	0.8714972879731907	PW034	ood	scgen	gbm-ood
r2-means	0.8685234750280755	PW034	ood	scgen	gbm-ood
r2-means	0.8783863378214061	PW034	ood	scgen	gbm-ood
r2-means	0.8734299690637767	PW034	ood	scgen	gbm-ood
r2-means	0.8726311441918467	PW034	ood	scgen	gbm-ood
r2-means	0.8764184943934153	PW034	ood	scgen	gbm-ood
r2-means	0.9904633741840664	PW034	ood	random	gbm-ood
r2-means	0.989530175686178	PW034	ood	random	gbm-ood
r2-means	0.9887069319489824	PW034	ood	random	gbm-ood
r2-means	0.9840588958675516	PW034	ood	random	gbm-ood
r2-means	0.9866340407814892	PW034	ood	random	gbm-ood
r2-means	0.9872881689077856	PW034	ood	random	gbm-ood
r2-means	0.9901836779902392	PW034	ood	random	gbm-ood
r2-means	0.9859812629360866	PW034	ood	random	gbm-ood
r2-means	0.987383127229134	PW034	ood	random	gbm-ood
r2-means	0.9898379496754922	PW034	ood	random	gbm-ood
r2-means	0.897969525738341	PW034	ood	identity	gbm-ood
r2-means	0.890831670638318	PW034	ood	identity	gbm-ood
r2-means	0.8986289694411984	PW034	ood	identity	gbm-ood
r2-means	0.8827645292768892	PW034	ood	identity	gbm-ood
r2-means	0.9077646317462742	PW034	ood	identity	gbm-ood
r2-means	0.8873590083091399	PW034	ood	identity	gbm-ood
r2-means	0.9037104177501716	PW034	ood	identity	gbm-ood
r2-means	0.8920864039246958	PW034	ood	identity	gbm-ood
r2-means	0.8859450393658922	PW034	ood	identity	gbm-ood
r2-means	0.8989060772061871	PW034	ood	identity	gbm-ood
r2-means	0.902191167886132	PW034	ood	cae	gbm-ood
r2-means	0.8977761624323195	PW034	ood	cae	gbm-ood
r2-means	0.8910971796182173	PW034	ood	cae	gbm-ood
r2-means	0.8991485739780044	PW034	ood	cae	gbm-ood
r2-means	0.9073223329512244	PW034	ood	cae	gbm-ood
r2-means	0.9102964033338992	PW034	ood	cae	gbm-ood
r2-means	0.9055020206553333	PW034	ood	cae	gbm-ood
r2-means	0.8865291070192414	PW034	ood	cae	gbm-ood
r2-means	0.9053795615554884	PW034	ood	cae	gbm-ood
r2-means	0.8998845402276334	PW034	ood	cae	gbm-ood
r2-means	0.888439717902848	PW034	ood	cellot	gbm-ood
r2-means	0.8853438322197246	PW034	ood	cellot	gbm-ood
r2-means	0.8920103690967932	PW034	ood	cellot	gbm-ood
r2-means	0.8784577485097463	PW034	ood	cellot	gbm-ood
r2-means	0.8888922350062408	PW034	ood	cellot	gbm-ood
r2-means	0.8821234842439695	PW034	ood	cellot	gbm-ood
r2-means	0.8837906328936422	PW034	ood	cellot	gbm-ood
r2-means	0.8831714900746308	PW034	ood	cellot	gbm-ood
r2-means	0.8760430243537624	PW034	ood	cellot	gbm-ood
r2-means	0.8833451554536708	PW034	ood	cellot	gbm-ood
r2-means	0.98113398187606	PW034	iid	random	gbm-ood
r2-means	0.9882073472767734	PW034	iid	random	gbm-ood
r2-means	0.989728505539096	PW034	iid	random	gbm-ood
r2-means	0.9907151990040984	PW034	iid	random	gbm-ood
r2-means	0.9840042934316504	PW034	iid	random	gbm-ood
r2-means	0.9889640341904776	PW034	iid	random	gbm-ood
r2-means	0.9892189626255974	PW034	iid	random	gbm-ood
r2-means	0.9862662219520878	PW034	iid	random	gbm-ood
r2-means	0.9889808618466648	PW034	iid	random	gbm-ood
r2-means	0.9881802065612572	PW034	iid	random	gbm-ood
r2-means	0.8756498721473446	PW034	iid	scgen	gbm-ood
r2-means	0.8791175244404296	PW034	iid	scgen	gbm-ood
r2-means	0.8968234520830718	PW034	iid	scgen	gbm-ood
r2-means	0.8962021748535265	PW034	iid	scgen	gbm-ood
r2-means	0.8860405525155736	PW034	iid	scgen	gbm-ood
r2-means	0.8950283039598581	PW034	iid	scgen	gbm-ood
r2-means	0.8780484945262927	PW034	iid	scgen	gbm-ood
r2-means	0.8856798854063382	PW034	iid	scgen	gbm-ood
r2-means	0.8848472501971506	PW034	iid	scgen	gbm-ood
r2-means	0.8779537408969602	PW034	iid	scgen	gbm-ood
r2-means	0.9022837830363118	PW034	iid	cae	gbm-ood
r2-means	0.9005381317808105	PW034	iid	cae	gbm-ood
r2-means	0.8987478430369878	PW034	iid	cae	gbm-ood
r2-means	0.8961200434516143	PW034	iid	cae	gbm-ood
r2-means	0.898523700925602	PW034	iid	cae	gbm-ood
r2-means	0.9077061608843298	PW034	iid	cae	gbm-ood
r2-means	0.907522033706111	PW034	iid	cae	gbm-ood
r2-means	0.9137357652348808	PW034	iid	cae	gbm-ood
r2-means	0.9152831266176338	PW034	iid	cae	gbm-ood
r2-means	0.9003376375443033	PW034	iid	cae	gbm-ood
r2-means	0.9021951616740168	PW034	iid	identity	gbm-ood
r2-means	0.9008146121743958	PW034	iid	identity	gbm-ood
r2-means	0.9031527008013204	PW034	iid	identity	gbm-ood
r2-means	0.901244833962008	PW034	iid	identity	gbm-ood
r2-means	0.9008205325737568	PW034	iid	identity	gbm-ood
r2-means	0.9089787097388958	PW034	iid	identity	gbm-ood
r2-means	0.8938999327527302	PW034	iid	identity	gbm-ood
r2-means	0.8957728089025789	PW034	iid	identity	gbm-ood
r2-means	0.9039061893920906	PW034	iid	identity	gbm-ood
r2-means	0.8889815586051006	PW034	iid	identity	gbm-ood
r2-means	0.9145198511068062	PW034	iid	cellot	gbm-ood
r2-means	0.8881263049626188	PW034	iid	cellot	gbm-ood
r2-means	0.9017639131515452	PW034	iid	cellot	gbm-ood
r2-means	0.9008608569833976	PW034	iid	cellot	gbm-ood
r2-means	0.8977398993169278	PW034	iid	cellot	gbm-ood
r2-means	0.9001208323006924	PW034	iid	cellot	gbm-ood
r2-means	0.9023077920213768	PW034	iid	cellot	gbm-ood
r2-means	0.8940512326836159	PW034	iid	cellot	gbm-ood
r2-means	0.914755820433504	PW034	iid	cellot	gbm-ood
r2-means	0.9080759290048682	PW034	iid	cellot	gbm-ood
r2-means	0.7839939342884312	PW032	ood	scgen	gbm-ood
r2-means	0.7886980151313386	PW032	ood	scgen	gbm-ood
r2-means	0.7719279338496252	PW032	ood	scgen	gbm-ood
r2-means	0.7872114649687352	PW032	ood	scgen	gbm-ood
r2-means	0.7741562043569034	PW032	ood	scgen	gbm-ood
r2-means	0.7837882442718007	PW032	ood	scgen	gbm-ood
r2-means	0.7754215691971705	PW032	ood	scgen	gbm-ood
r2-means	0.7998267562208364	PW032	ood	scgen	gbm-ood
r2-means	0.7583304474757877	PW032	ood	scgen	gbm-ood
r2-means	0.7742699368825064	PW032	ood	scgen	gbm-ood
r2-means	0.991110008916546	PW032	ood	random	gbm-ood
r2-means	0.9927392764970704	PW032	ood	random	gbm-ood
r2-means	0.9940718901531204	PW032	ood	random	gbm-ood
r2-means	0.9913534779229606	PW032	ood	random	gbm-ood
r2-means	0.9933470509271244	PW032	ood	random	gbm-ood
r2-means	0.993533198675958	PW032	ood	random	gbm-ood
r2-means	0.9925774421254488	PW032	ood	random	gbm-ood
r2-means	0.9938844565193804	PW032	ood	random	gbm-ood
r2-means	0.9936103671406136	PW032	ood	random	gbm-ood
r2-means	0.9941468915754228	PW032	ood	random	gbm-ood
r2-means	0.775290282812133	PW032	ood	cae	gbm-ood
r2-means	0.7532076244015642	PW032	ood	cae	gbm-ood
r2-means	0.7592569893906613	PW032	ood	cae	gbm-ood
r2-means	0.7581927380119383	PW032	ood	cae	gbm-ood
r2-means	0.7691935816620825	PW032	ood	cae	gbm-ood
r2-means	0.7673471475429366	PW032	ood	cae	gbm-ood
r2-means	0.7459149855608643	PW032	ood	cae	gbm-ood
r2-means	0.7361718980693359	PW032	ood	cae	gbm-ood
r2-means	0.733276998157886	PW032	ood	cae	gbm-ood
r2-means	0.7306093540301498	PW032	ood	cae	gbm-ood
r2-means	0.732699993577129	PW032	ood	identity	gbm-ood
r2-means	0.7480881196175454	PW032	ood	identity	gbm-ood
r2-means	0.7460284968805605	PW032	ood	identity	gbm-ood
r2-means	0.7636111714281195	PW032	ood	identity	gbm-ood
r2-means	0.7309305603748425	PW032	ood	identity	gbm-ood
r2-means	0.7363183785155308	PW032	ood	identity	gbm-ood
r2-means	0.7282593761107239	PW032	ood	identity	gbm-ood
r2-means	0.7376301829476363	PW032	ood	identity	gbm-ood
r2-means	0.7525615858133737	PW032	ood	identity	gbm-ood
r2-means	0.7641991762699034	PW032	ood	identity	gbm-ood
r2-means	0.7147422155273008	PW032	ood	cellot	gbm-ood
r2-means	0.7402519234203908	PW032	ood	cellot	gbm-ood
r2-means	0.7408652663944757	PW032	ood	cellot	gbm-ood
r2-means	0.7564984950435476	PW032	ood	cellot	gbm-ood
r2-means	0.7416787390758312	PW032	ood	cellot	gbm-ood
r2-means	0.7396666371769189	PW032	ood	cellot	gbm-ood
r2-means	0.7144069607720485	PW032	ood	cellot	gbm-ood
r2-means	0.7592897823740441	PW032	ood	cellot	gbm-ood
r2-means	0.7612856692094788	PW032	ood	cellot	gbm-ood
r2-means	0.767193228997587	PW032	ood	cellot	gbm-ood
r2-means	0.99344869370105	PW032	iid	random	gbm-ood
r2-means	0.9869746868847664	PW032	iid	random	gbm-ood
r2-means	0.9928242126371096	PW032	iid	random	gbm-ood
r2-means	0.9935401372732988	PW032	iid	random	gbm-ood
r2-means	0.9938793175574696	PW032	iid	random	gbm-ood
r2-means	0.9927306495176828	PW032	iid	random	gbm-ood
r2-means	0.9931746120375824	PW032	iid	random	gbm-ood
r2-means	0.992612480888638	PW032	iid	random	gbm-ood
r2-means	0.9935356294662372	PW032	iid	random	gbm-ood
r2-means	0.9928917228742452	PW032	iid	random	gbm-ood
r2-means	0.7541311504281313	PW032	iid	scgen	gbm-ood
r2-means	0.7535414687804849	PW032	iid	scgen	gbm-ood
r2-means	0.759821731580401	PW032	iid	scgen	gbm-ood
r2-means	0.7705507942204947	PW032	iid	scgen	gbm-ood
r2-means	0.7650349208490242	PW032	iid	scgen	gbm-ood
r2-means	0.7614285921408206	PW032	iid	scgen	gbm-ood
r2-means	0.7500821491945939	PW032	iid	scgen	gbm-ood
r2-means	0.7295731581456146	PW032	iid	scgen	gbm-ood
r2-means	0.7350540433124888	PW032	iid	scgen	gbm-ood
r2-means	0.7518062034570885	PW032	iid	scgen	gbm-ood
r2-means	0.6958184123696034	PW032	iid	identity	gbm-ood
r2-means	0.7090587775626038	PW032	iid	identity	gbm-ood
r2-means	0.7274922631716747	PW032	iid	identity	gbm-ood
r2-means	0.7596362340746721	PW032	iid	identity	gbm-ood
r2-means	0.7555897524438596	PW032	iid	identity	gbm-ood
r2-means	0.7370722163230133	PW032	iid	identity	gbm-ood
r2-means	0.7234196995415401	PW032	iid	identity	gbm-ood
r2-means	0.7363895742241781	PW032	iid	identity	gbm-ood
r2-means	0.7177040981998073	PW032	iid	identity	gbm-ood
[truncated: 221 more rows]
