# Supplementary material for: Learning single-cell perturbation responses using neural optimal transport
Source: Nat Methods. 2023 Sep 28;20(11):1759–68. doi: 10.1038/s41592-023-01969-x (PMC10630137; doi:10.1038/s41592-023-01969-x)
Supplement: Supplementary file 9 — Evaluations for the o.o.d. task on the species dataset. [file 41592_2023_1969_MOESM9_ESM.gz › species.csv]

metric	value	holdout	mode	model	experiment
r2-means	0.6922559664318493	rabbit	ood	cae	species-ood
r2-means	0.6905901238194672	rabbit	ood	cae	species-ood
r2-means	0.6901068650872804	rabbit	ood	cae	species-ood
r2-means	0.6907928119029094	rabbit	ood	cae	species-ood
r2-means	0.6853655312765489	rabbit	ood	cae	species-ood
r2-means	0.698815986128321	rabbit	ood	cae	species-ood
r2-means	0.6852153378748927	rabbit	ood	cae	species-ood
r2-means	0.6880291265570769	rabbit	ood	cae	species-ood
r2-means	0.6915767941107497	rabbit	ood	cae	species-ood
r2-means	0.6869976812758484	rabbit	ood	cae	species-ood
r2-means	0.6346469770337222	rabbit	ood	scgen	species-ood
r2-means	0.6326297284607711	rabbit	ood	scgen	species-ood
r2-means	0.6356453821292877	rabbit	ood	scgen	species-ood
r2-means	0.635251321806136	rabbit	ood	scgen	species-ood
r2-means	0.637335660641254	rabbit	ood	scgen	species-ood
r2-means	0.6406484628495028	rabbit	ood	scgen	species-ood
r2-means	0.6341258217227614	rabbit	ood	scgen	species-ood
r2-means	0.6377724493212619	rabbit	ood	scgen	species-ood
r2-means	0.6350122177311216	rabbit	ood	scgen	species-ood
r2-means	0.6391867942833828	rabbit	ood	scgen	species-ood
r2-means	0.995933004627152	rabbit	ood	random	species-ood
r2-means	0.9962756086844976	rabbit	ood	random	species-ood
r2-means	0.996320765248161	rabbit	ood	random	species-ood
r2-means	0.9963155776272168	rabbit	ood	random	species-ood
r2-means	0.99644869376789	rabbit	ood	random	species-ood
r2-means	0.996763281340326	rabbit	ood	random	species-ood
r2-means	0.9967345806642376	rabbit	ood	random	species-ood
r2-means	0.9960418346721358	rabbit	ood	random	species-ood
r2-means	0.9957514404181634	rabbit	ood	random	species-ood
r2-means	0.9961422580945016	rabbit	ood	random	species-ood
r2-means	0.9032974699497084	rabbit	ood	identity	species-ood
r2-means	0.893986192401746	rabbit	ood	identity	species-ood
r2-means	0.8997767644283603	rabbit	ood	identity	species-ood
r2-means	0.8981308820477533	rabbit	ood	identity	species-ood
r2-means	0.8955036263107624	rabbit	ood	identity	species-ood
r2-means	0.9019701056524034	rabbit	ood	identity	species-ood
r2-means	0.8951357957651538	rabbit	ood	identity	species-ood
r2-means	0.8917019350546568	rabbit	ood	identity	species-ood
r2-means	0.8967420282810181	rabbit	ood	identity	species-ood
r2-means	0.8905331151021247	rabbit	ood	identity	species-ood
r2-means	0.645934837718526	rabbit	ood	cellot	species-ood
r2-means	0.6389336270587969	rabbit	ood	cellot	species-ood
r2-means	0.6498184751241234	rabbit	ood	cellot	species-ood
r2-means	0.6515183054044625	rabbit	ood	cellot	species-ood
r2-means	0.6572150039031768	rabbit	ood	cellot	species-ood
r2-means	0.6475590544065009	rabbit	ood	cellot	species-ood
r2-means	0.64752531892591	rabbit	ood	cellot	species-ood
r2-means	0.6412707000659651	rabbit	ood	cellot	species-ood
r2-means	0.6443383386799594	rabbit	ood	cellot	species-ood
r2-means	0.6393209591397803	rabbit	ood	cellot	species-ood
r2-means	0.9380107371764652	rabbit	iid	scgen	species-ood
r2-means	0.9396030848219972	rabbit	iid	scgen	species-ood
r2-means	0.9369893785440904	rabbit	iid	scgen	species-ood
r2-means	0.9375449207183164	rabbit	iid	scgen	species-ood
r2-means	0.9387035976479624	rabbit	iid	scgen	species-ood
r2-means	0.9402860052064972	rabbit	iid	scgen	species-ood
r2-means	0.9389945713958942	rabbit	iid	scgen	species-ood
r2-means	0.9411614942527904	rabbit	iid	scgen	species-ood
r2-means	0.9360402781477384	rabbit	iid	scgen	species-ood
r2-means	0.9379203760344412	rabbit	iid	scgen	species-ood
r2-means	0.8925337033571488	rabbit	iid	cae	species-ood
r2-means	0.9049554010462983	rabbit	iid	cae	species-ood
r2-means	0.9077418284986492	rabbit	iid	cae	species-ood
r2-means	0.9096499237853288	rabbit	iid	cae	species-ood
r2-means	0.9119756033164212	rabbit	iid	cae	species-ood
r2-means	0.9091712376959976	rabbit	iid	cae	species-ood
r2-means	0.9134073484373988	rabbit	iid	cae	species-ood
r2-means	0.8998609600329233	rabbit	iid	cae	species-ood
r2-means	0.9041412709461932	rabbit	iid	cae	species-ood
r2-means	0.9053973144611752	rabbit	iid	cae	species-ood
r2-means	0.9962518582542348	rabbit	iid	random	species-ood
r2-means	0.9961100252929972	rabbit	iid	random	species-ood
r2-means	0.9959385446634283	rabbit	iid	random	species-ood
r2-means	0.9963137737453334	rabbit	iid	random	species-ood
r2-means	0.9965072616904532	rabbit	iid	random	species-ood
r2-means	0.9961765315022753	rabbit	iid	random	species-ood
r2-means	0.995998518228218	rabbit	iid	random	species-ood
r2-means	0.9969783946503136	rabbit	iid	random	species-ood
r2-means	0.9964070180426186	rabbit	iid	random	species-ood
r2-means	0.9958298772678198	rabbit	iid	random	species-ood
r2-means	0.8897224554141497	rabbit	iid	identity	species-ood
r2-means	0.9014812512047332	rabbit	iid	identity	species-ood
r2-means	0.9048729028178524	rabbit	iid	identity	species-ood
r2-means	0.8996327168340923	rabbit	iid	identity	species-ood
r2-means	0.884352181517479	rabbit	iid	identity	species-ood
r2-means	0.89777698221118	rabbit	iid	identity	species-ood
r2-means	0.9022648787210232	rabbit	iid	identity	species-ood
r2-means	0.8985721383226185	rabbit	iid	identity	species-ood
r2-means	0.9014068330369884	rabbit	iid	identity	species-ood
r2-means	0.8953962776430764	rabbit	iid	identity	species-ood
r2-means	0.9845742971123392	rabbit	iid	cellot	species-ood
r2-means	0.9871108654984831	rabbit	iid	cellot	species-ood
r2-means	0.9860838209909554	rabbit	iid	cellot	species-ood
r2-means	0.9855512493056132	rabbit	iid	cellot	species-ood
r2-means	0.9879202277184403	rabbit	iid	cellot	species-ood
r2-means	0.9871261885936504	rabbit	iid	cellot	species-ood
r2-means	0.9875376059225848	rabbit	iid	cellot	species-ood
r2-means	0.9873375739132192	rabbit	iid	cellot	species-ood
r2-means	0.987237950686405	rabbit	iid	cellot	species-ood
r2-means	0.9876588385118932	rabbit	iid	cellot	species-ood
r2-means	0.635806219860809	rat	ood	cae	species-ood
r2-means	0.6384700213346254	rat	ood	cae	species-ood
r2-means	0.636566397644279	rat	ood	cae	species-ood
r2-means	0.6427250164508777	rat	ood	cae	species-ood
r2-means	0.6330660568825723	rat	ood	cae	species-ood
r2-means	0.6358938283704757	rat	ood	cae	species-ood
r2-means	0.6391233745701116	rat	ood	cae	species-ood
r2-means	0.6415586668623529	rat	ood	cae	species-ood
r2-means	0.6350522662170317	rat	ood	cae	species-ood
r2-means	0.6367850438983836	rat	ood	cae	species-ood
r2-means	0.6905625844353297	rat	ood	scgen	species-ood
r2-means	0.695636708419352	rat	ood	scgen	species-ood
r2-means	0.6955266428669733	rat	ood	scgen	species-ood
r2-means	0.6930559700720538	rat	ood	scgen	species-ood
r2-means	0.6926985772944335	rat	ood	scgen	species-ood
r2-means	0.6894507152322159	rat	ood	scgen	species-ood
r2-means	0.6981562147813475	rat	ood	scgen	species-ood
r2-means	0.6937015136997353	rat	ood	scgen	species-ood
r2-means	0.6965637018828715	rat	ood	scgen	species-ood
r2-means	0.6893096735026681	rat	ood	scgen	species-ood
r2-means	0.8015517066848042	rat	ood	identity	species-ood
r2-means	0.799689933553229	rat	ood	identity	species-ood
r2-means	0.8070455231526943	rat	ood	identity	species-ood
r2-means	0.788249425540786	rat	ood	identity	species-ood
r2-means	0.793472577543857	rat	ood	identity	species-ood
r2-means	0.797375776150574	rat	ood	identity	species-ood
r2-means	0.799498194885488	rat	ood	identity	species-ood
r2-means	0.8005612886905602	rat	ood	identity	species-ood
r2-means	0.7995306793743018	rat	ood	identity	species-ood
r2-means	0.7973951352105074	rat	ood	identity	species-ood
r2-means	0.9981655824819068	rat	ood	random	species-ood
r2-means	0.997939029854297	rat	ood	random	species-ood
r2-means	0.9985391712796516	rat	ood	random	species-ood
r2-means	0.9978478517369632	rat	ood	random	species-ood
r2-means	0.9980435046829846	rat	ood	random	species-ood
r2-means	0.9985119684422477	rat	ood	random	species-ood
r2-means	0.9980071517768496	rat	ood	random	species-ood
r2-means	0.9983504846383996	rat	ood	random	species-ood
r2-means	0.9980921418970592	rat	ood	random	species-ood
r2-means	0.9980754140520643	rat	ood	random	species-ood
r2-means	0.676140868451941	rat	ood	cellot	species-ood
r2-means	0.6726018537653853	rat	ood	cellot	species-ood
r2-means	0.6759967061203791	rat	ood	cellot	species-ood
r2-means	0.6762107789219448	rat	ood	cellot	species-ood
r2-means	0.6764426914051342	rat	ood	cellot	species-ood
r2-means	0.681727502084793	rat	ood	cellot	species-ood
r2-means	0.6764581045194762	rat	ood	cellot	species-ood
r2-means	0.675770633058181	rat	ood	cellot	species-ood
r2-means	0.6763994117349965	rat	ood	cellot	species-ood
r2-means	0.6785218259536967	rat	ood	cellot	species-ood
r2-means	0.9144084113924388	rat	iid	scgen	species-ood
r2-means	0.9188256022482438	rat	iid	scgen	species-ood
r2-means	0.9144452209188898	rat	iid	scgen	species-ood
r2-means	0.9153504500724852	rat	iid	scgen	species-ood
r2-means	0.9189129213662136	rat	iid	scgen	species-ood
r2-means	0.914901007772446	rat	iid	scgen	species-ood
r2-means	0.9149798295829616	rat	iid	scgen	species-ood
r2-means	0.9151314728397544	rat	iid	scgen	species-ood
r2-means	0.9164702153192992	rat	iid	scgen	species-ood
r2-means	0.918027430789635	rat	iid	scgen	species-ood
r2-means	0.8187990437891264	rat	iid	cae	species-ood
r2-means	0.8169917840061288	rat	iid	cae	species-ood
r2-means	0.8195948457823414	rat	iid	cae	species-ood
r2-means	0.820883431544729	rat	iid	cae	species-ood
r2-means	0.8172474374060194	rat	iid	cae	species-ood
r2-means	0.8231886327207394	rat	iid	cae	species-ood
r2-means	0.8127837424660578	rat	iid	cae	species-ood
r2-means	0.8152633755922929	rat	iid	cae	species-ood
r2-means	0.8189853004038287	rat	iid	cae	species-ood
r2-means	0.8161195968078899	rat	iid	cae	species-ood
r2-means	0.9976825161823244	rat	iid	random	species-ood
r2-means	0.9983954573537572	rat	iid	random	species-ood
r2-means	0.997711083064712	rat	iid	random	species-ood
r2-means	0.9985553132557952	rat	iid	random	species-ood
r2-means	0.9979219569281368	rat	iid	random	species-ood
r2-means	0.9982793155395688	rat	iid	random	species-ood
r2-means	0.997217588308958	rat	iid	random	species-ood
r2-means	0.9972617115406384	rat	iid	random	species-ood
r2-means	0.998106430244398	rat	iid	random	species-ood
r2-means	0.9981964731644388	rat	iid	random	species-ood
r2-means	0.8014519735450402	rat	iid	identity	species-ood
r2-means	0.7967397601195421	rat	iid	identity	species-ood
r2-means	0.7990386574691123	rat	iid	identity	species-ood
r2-means	0.7958075889866353	rat	iid	identity	species-ood
r2-means	0.7925806181440425	rat	iid	identity	species-ood
r2-means	0.7974161787921882	rat	iid	identity	species-ood
r2-means	0.7906159778893955	rat	iid	identity	species-ood
r2-means	0.7977829412479341	rat	iid	identity	species-ood
r2-means	0.789381298413127	rat	iid	identity	species-ood
r2-means	0.801249939660515	rat	iid	identity	species-ood
r2-means	0.9951751601327112	rat	iid	cellot	species-ood
r2-means	0.9949478755552228	rat	iid	cellot	species-ood
r2-means	0.9948433076270684	rat	iid	cellot	species-ood
r2-means	0.9948075158261714	rat	iid	cellot	species-ood
r2-means	0.9948399873112562	rat	iid	cellot	species-ood
r2-means	0.9942287444994298	rat	iid	cellot	species-ood
r2-means	0.9944781172952532	rat	iid	cellot	species-ood
r2-means	0.994462019139308	rat	iid	cellot	species-ood
r2-means	0.9942511185906802	rat	iid	cellot	species-ood
r2-means	0.995660835483916	rat	iid	cellot	species-ood
r2-means	0.4793176112465946	mouse	ood	cae	species-ood
r2-means	0.4796135171854241	mouse	ood	cae	species-ood
r2-means	0.4743162494328475	mouse	ood	cae	species-ood
r2-means	0.4699170435024173	mouse	ood	cae	species-ood
r2-means	0.4792164909314469	mouse	ood	cae	species-ood
r2-means	0.4762055964962344	mouse	ood	cae	species-ood
r2-means	0.4770493132457312	mouse	ood	cae	species-ood
r2-means	0.4744594927535202	mouse	ood	cae	species-ood
r2-means	0.4754036387631621	mouse	ood	cae	species-ood
r2-means	0.4753804581412217	mouse	ood	cae	species-ood
r2-means	0.5529439497977959	mouse	ood	scgen	species-ood
r2-means	0.5466599676950187	mouse	ood	scgen	species-ood
r2-means	0.5450956985072943	mouse	ood	scgen	species-ood
r2-means	0.5485109677051712	mouse	ood	scgen	species-ood
r2-means	0.5474384504746939	mouse	ood	scgen	species-ood
r2-means	0.5499000695675548	mouse	ood	scgen	species-ood
r2-means	0.5479366984044952	mouse	ood	scgen	species-ood
r2-means	0.5578980879358725	mouse	ood	scgen	species-ood
r2-means	0.5473662708327179	mouse	ood	scgen	species-ood
r2-means	0.5558945632095401	mouse	ood	scgen	species-ood
r2-means	0.7232079109782197	mouse	ood	identity	species-ood
r2-means	0.7141303674380636	mouse	ood	identity	species-ood
r2-means	0.7282346821868458	mouse	ood	identity	species-ood
r2-means	0.7293209609409852	mouse	ood	identity	species-ood
r2-means	0.7180972169618932	mouse	ood	identity	species-ood
r2-means	0.7268558276909522	mouse	ood	identity	species-ood
r2-means	0.7174862055909687	mouse	ood	identity	species-ood
r2-means	0.7159859927504983	mouse	ood	identity	species-ood
r2-means	0.7294561551187431	mouse	ood	identity	species-ood
r2-means	0.7317435181598426	mouse	ood	identity	species-ood
r2-means	0.9963068997507306	mouse	ood	random	species-ood
r2-means	0.9971588925297188	mouse	ood	random	species-ood
r2-means	0.9964902764299116	mouse	ood	random	species-ood
r2-means	0.9962776377982384	mouse	ood	random	species-ood
r2-means	0.997759653252152	mouse	ood	random	species-ood
r2-means	0.9973351578336972	mouse	ood	random	species-ood
r2-means	0.9965860441876266	mouse	ood	random	species-ood
r2-means	0.9961922136978482	mouse	ood	random	species-ood
r2-means	0.9970886700220511	mouse	ood	random	species-ood
r2-means	0.9967664935766772	mouse	ood	random	species-ood
r2-means	0.570602317008271	mouse	ood	cellot	species-ood
r2-means	0.5750110179506077	mouse	ood	cellot	species-ood
r2-means	0.5814508808301372	mouse	ood	cellot	species-ood
r2-means	0.5662089443089161	mouse	ood	cellot	species-ood
r2-means	0.5727899615990937	mouse	ood	cellot	species-ood
r2-means	0.5861777451607824	mouse	ood	cellot	species-ood
r2-means	0.5856294351896719	mouse	ood	cellot	species-ood
r2-means	0.5784342816480329	mouse	ood	cellot	species-ood
r2-means	0.5784147955690125	mouse	ood	cellot	species-ood
r2-means	0.5672794102790191	mouse	ood	cellot	species-ood
r2-means	0.9049845445309516	mouse	iid	scgen	species-ood
r2-means	0.9084132811312212	mouse	iid	scgen	species-ood
r2-means	0.9075686748666756	mouse	iid	scgen	species-ood
r2-means	0.9089911441482784	mouse	iid	scgen	species-ood
r2-means	0.9129690144219142	mouse	iid	scgen	species-ood
r2-means	0.9109386043520356	mouse	iid	scgen	species-ood
r2-means	0.9044629069322362	mouse	iid	scgen	species-ood
r2-means	0.9133573673337032	mouse	iid	scgen	species-ood
r2-means	0.9108281590923254	mouse	iid	scgen	species-ood
r2-means	0.910849910378122	mouse	iid	scgen	species-ood
r2-means	0.7613355314952943	mouse	iid	cae	species-ood
r2-means	0.7622319619429093	mouse	iid	cae	species-ood
r2-means	0.7684226781464365	mouse	iid	cae	species-ood
r2-means	0.7787521963303841	mouse	iid	cae	species-ood
r2-means	0.7648823725892221	mouse	iid	cae	species-ood
r2-means	0.7579624279024565	mouse	iid	cae	species-ood
r2-means	0.7632154257964646	mouse	iid	cae	species-ood
r2-means	0.7586975190455726	mouse	iid	cae	species-ood
r2-means	0.7674152049848035	mouse	iid	cae	species-ood
r2-means	0.7602199442242321	mouse	iid	cae	species-ood
r2-means	0.7247102977529967	mouse	iid	identity	species-ood
r2-means	0.7239474455443291	mouse	iid	identity	species-ood
r2-means	0.7329469763279622	mouse	iid	identity	species-ood
r2-means	0.7284373313938649	mouse	iid	identity	species-ood
r2-means	0.7240222266816063	mouse	iid	identity	species-ood
r2-means	0.7275581834654017	mouse	iid	identity	species-ood
r2-means	0.7397964780586016	mouse	iid	identity	species-ood
r2-means	0.7381000057947583	mouse	iid	identity	species-ood
r2-means	0.7283638914743071	mouse	iid	identity	species-ood
r2-means	0.7345215349826069	mouse	iid	identity	species-ood
r2-means	0.9973687446606468	mouse	iid	random	species-ood
r2-means	0.9959681008432908	mouse	iid	random	species-ood
r2-means	0.9964508832090078	mouse	iid	random	species-ood
r2-means	0.9969558309092396	mouse	iid	random	species-ood
r2-means	0.9969745239052944	mouse	iid	random	species-ood
r2-means	0.995812915034358	mouse	iid	random	species-ood
r2-means	0.9967643738719024	mouse	iid	random	species-ood
r2-means	0.996882747559552	mouse	iid	random	species-ood
r2-means	0.997327565770275	mouse	iid	random	species-ood
r2-means	0.9958718628972304	mouse	iid	random	species-ood
r2-means	0.9898486053196516	mouse	iid	cellot	species-ood
r2-means	0.9884170587044424	mouse	iid	cellot	species-ood
r2-means	0.9894798230239958	mouse	iid	cellot	species-ood
r2-means	0.9896061148426576	mouse	iid	cellot	species-ood
r2-means	0.9885226270431368	mouse	iid	cellot	species-ood
r2-means	0.9909413463576314	mouse	iid	cellot	species-ood
r2-means	0.9897957164246132	mouse	iid	cellot	species-ood
r2-means	0.9905061399025604	mouse	iid	cellot	species-ood
r2-means	0.9901335135975472	mouse	iid	cellot	species-ood
r2-means	0.9916301301850284	mouse	iid	cellot	species-ood
r2-means	0.65889543011842	pig	ood	scgen	species-ood
r2-means	0.6612327531456798	pig	ood	scgen	species-ood
r2-means	0.6590585046220818	pig	ood	scgen	species-ood
r2-means	0.6558715862918622	pig	ood	scgen	species-ood
r2-means	0.6535661427854327	pig	ood	scgen	species-ood
r2-means	0.6612780206819967	pig	ood	scgen	species-ood
r2-means	0.6571859345515861	pig	ood	scgen	species-ood
r2-means	0.6601048098108406	pig	ood	scgen	species-ood
r2-means	0.6571316457159835	pig	ood	scgen	species-ood
r2-means	0.6544394343167591	pig	ood	scgen	species-ood
r2-means	0.5994590482216703	pig	ood	popalign	species-ood
r2-means	0.5995566244526375	pig	ood	popalign	species-ood
r2-means	0.5968013897653287	pig	ood	popalign	species-ood
r2-means	0.6015184624554367	pig	ood	popalign	species-ood
r2-means	0.6011599183312157	pig	ood	popalign	species-ood
r2-means	0.5985681523633948	pig	ood	popalign	species-ood
r2-means	0.6022877135093128	pig	ood	popalign	species-ood
r2-means	0.6020528557718843	pig	ood	popalign	species-ood
r2-means	0.5997318533613292	pig	ood	popalign	species-ood
r2-means	0.6000037376771001	pig	ood	popalign	species-ood
r2-means	0.8271840406514409	pig	ood	identity	species-ood
r2-means	0.8362145274803476	pig	ood	identity	species-ood
r2-means	0.8328451306493808	pig	ood	identity	species-ood
r2-means	0.833885851869762	pig	ood	identity	species-ood
r2-means	0.835283659556838	pig	ood	identity	species-ood
r2-means	0.823946799668713	pig	ood	identity	species-ood
r2-means	0.8245435733291094	pig	ood	identity	species-ood
r2-means	0.8326032531804427	pig	ood	identity	species-ood
r2-means	0.8308388757003117	pig	ood	identity	species-ood
r2-means	0.8320659081866261	pig	ood	identity	species-ood
r2-means	0.6124950787830896	pig	ood	cae	species-ood
r2-means	0.6132558191248169	pig	ood	cae	species-ood
r2-means	0.6122165659919832	pig	ood	cae	species-ood
r2-means	0.6180778508708403	pig	ood	cae	species-ood
r2-means	0.6155036201416828	pig	ood	cae	species-ood
r2-means	0.6134693053493759	pig	ood	cae	species-ood
r2-means	0.6144903794635983	pig	ood	cae	species-ood
r2-means	0.6163922520057352	pig	ood	cae	species-ood
r2-means	0.6189108297990864	pig	ood	cae	species-ood
r2-means	0.6200922239411467	pig	ood	cae	species-ood
r2-means	0.9974619256394234	pig	ood	random	species-ood
r2-means	0.9979840192047826	pig	ood	random	species-ood
r2-means	0.9977688614926812	pig	ood	random	species-ood
r2-means	0.9967159455844826	pig	ood	random	species-ood
r2-means	0.997606446823131	pig	ood	random	species-ood
r2-means	0.9972945611072076	pig	ood	random	species-ood
r2-means	0.9973279606963328	pig	ood	random	species-ood
r2-means	0.9975482461738082	pig	ood	random	species-ood
r2-means	0.997573788919556	pig	ood	random	species-ood
r2-means	0.9976927781481658	pig	ood	random	species-ood
r2-means	0.5728135219292065	pig	ood	cellot	species-ood
r2-means	0.5758254278153301	pig	ood	cellot	species-ood
r2-means	0.5699676063266694	pig	ood	cellot	species-ood
r2-means	0.5752117651719273	pig	ood	cellot	species-ood
r2-means	0.570980965221509	pig	ood	cellot	species-ood
r2-means	0.5700329940413266	pig	ood	cellot	species-ood
r2-means	0.5664471521793809	pig	ood	cellot	species-ood
r2-means	0.5708373409332602	pig	ood	cellot	species-ood
r2-means	0.5699302587990001	pig	ood	cellot	species-ood
r2-means	0.5770351596256759	pig	ood	cellot	species-ood
r2-means	0.9125694068833758	pig	iid	scgen	species-ood
r2-means	0.9110779448979676	pig	iid	scgen	species-ood
r2-means	0.9097423241986136	pig	iid	scgen	species-ood
r2-means	0.9051267959650098	pig	iid	scgen	species-ood
r2-means	0.9097827325638084	pig	iid	scgen	species-ood
r2-means	0.9090797461923606	pig	iid	scgen	species-ood
r2-means	0.9163258967604266	pig	iid	scgen	species-ood
r2-means	0.913908571984131	pig	iid	scgen	species-ood
r2-means	0.9122965011906434	pig	iid	scgen	species-ood
r2-means	0.9119597716393608	pig	iid	scgen	species-ood
r2-means	0.8381513584685474	pig	iid	cae	species-ood
r2-means	0.8316272424561114	pig	iid	cae	species-ood
r2-means	0.8438382440080079	pig	iid	cae	species-ood
r2-means	0.844520547474017	pig	iid	cae	species-ood
r2-means	0.8338682333849877	pig	iid	cae	species-ood
r2-means	0.8423319146489886	pig	iid	cae	species-ood
r2-means	0.8327493407865909	pig	iid	cae	species-ood
r2-means	0.8425557239365415	pig	iid	cae	species-ood
r2-means	0.8296111659101515	pig	iid	cae	species-ood
r2-means	0.8502671365229343	pig	iid	cae	species-ood
r2-means	0.8427502936405907	pig	iid	popalign	species-ood
r2-means	0.8386288010426248	pig	iid	popalign	species-ood
r2-means	0.8394391528801631	pig	iid	popalign	species-ood
r2-means	0.8463067026291363	pig	iid	popalign	species-ood
r2-means	0.8390457542981217	pig	iid	popalign	species-ood
r2-means	0.8422281278487616	pig	iid	popalign	species-ood
r2-means	0.839776260788461	pig	iid	popalign	species-ood
r2-means	0.8388704780510544	pig	iid	popalign	species-ood
r2-means	0.8445269325175313	pig	iid	popalign	species-ood
r2-means	0.8394287053717164	pig	iid	popalign	species-ood
r2-means	0.9974520328865646	pig	iid	random	species-ood
r2-means	0.9979478175484612	pig	iid	random	species-ood
r2-means	0.9980582920893036	pig	iid	random	species-ood
r2-means	0.9977290077987098	pig	iid	random	species-ood
r2-means	0.9973114172340602	pig	iid	random	species-ood
r2-means	0.9979496136342454	pig	iid	random	species-ood
r2-means	0.9974502170719308	pig	iid	random	species-ood
r2-means	0.9980599328867148	pig	iid	random	species-ood
r2-means	0.9980656407140632	pig	iid	random	species-ood
r2-means	0.997875851809035	pig	iid	random	species-ood
r2-means	0.8260042048234878	pig	iid	identity	species-ood
r2-means	0.8194544214728555	pig	iid	identity	species-ood
r2-means	0.8305498439227901	pig	iid	identity	species-ood
r2-means	0.8238080453263785	pig	iid	identity	species-ood
r2-means	0.8263650267746493	pig	iid	identity	species-ood
r2-means	0.8235220355496535	pig	iid	identity	species-ood
r2-means	0.8342924180112082	pig	iid	identity	species-ood
r2-means	0.8309422411435619	pig	iid	identity	species-ood
r2-means	0.837934553763576	pig	iid	identity	species-ood
r2-means	0.8259392102209289	pig	iid	identity	species-ood
r2-means	0.988831555330562	pig	iid	cellot	species-ood
r2-means	0.9896799705275428	pig	iid	cellot	species-ood
r2-means	0.9900060193470208	pig	iid	cellot	species-ood
r2-means	0.9890593858954604	pig	iid	cellot	species-ood
r2-means	0.9896234900764542	pig	iid	cellot	species-ood
r2-means	0.9878628976622692	pig	iid	cellot	species-ood
r2-means	0.988360300649006	pig	iid	cellot	species-ood
r2-means	0.9875603414048948	pig	iid	cellot	species-ood
r2-means	0.988322034832164	pig	iid	cellot	species-ood
r2-means	0.9888913913291378	pig	iid	cellot	species-ood
l2-means	14.4125394821167	rabbit	ood	cae	species-ood
l2-means	14.45284938812256	rabbit	ood	cae	species-ood
l2-means	14.664283752441406	rabbit	ood	cae	species-ood
l2-means	14.589731216430664	rabbit	ood	cae	species-ood
l2-means	14.708096504211426	rabbit	ood	cae	species-ood
l2-means	14.2969970703125	rabbit	ood	cae	species-ood
l2-means	14.646456718444824	rabbit	ood	cae	species-ood
l2-means	14.556232452392578	rabbit	ood	cae	species-ood
l2-means	14.52968406677246	rabbit	ood	cae	species-ood
l2-means	14.678224563598633	rabbit	ood	cae	species-ood
l2-means	15.549397468566896	rabbit	ood	scgen	species-ood
l2-means	15.574912071228027	rabbit	ood	scgen	species-ood
l2-means	15.510570526123049	rabbit	ood	scgen	species-ood
l2-means	15.383086204528809	rabbit	ood	scgen	species-ood
l2-means	15.224454879760742	rabbit	ood	scgen	species-ood
l2-means	15.259788513183594	rabbit	ood	scgen	species-ood
l2-means	15.313255310058594	rabbit	ood	scgen	species-ood
l2-means	15.326848030090332	rabbit	ood	scgen	species-ood
l2-means	15.420401573181152	rabbit	ood	scgen	species-ood
l2-means	15.41295337677002	rabbit	ood	scgen	species-ood
l2-means	1.7476717233657837	rabbit	ood	random	species-ood
l2-means	1.6782307624816897	rabbit	ood	random	species-ood
l2-means	1.6798460483551023	rabbit	ood	random	species-ood
l2-means	1.6394389867782593	rabbit	ood	random	species-ood
l2-means	1.6045897006988523	rabbit	ood	random	species-ood
l2-means	1.526050329208374	rabbit	ood	random	species-ood
l2-means	1.5476360321044922	rabbit	ood	random	species-ood
l2-means	1.683790922164917	rabbit	ood	random	species-ood
l2-means	1.760049819946289	rabbit	ood	random	species-ood
l2-means	1.721545934677124	rabbit	ood	random	species-ood
l2-means	8.262133598327637	rabbit	ood	identity	species-ood
l2-means	8.635167121887207	rabbit	ood	identity	species-ood
l2-means	8.39249038696289	rabbit	ood	identity	species-ood
l2-means	8.511221885681152	rabbit	ood	identity	species-ood
l2-means	8.691329956054688	rabbit	ood	identity	species-ood
l2-means	8.263494491577148	rabbit	ood	identity	species-ood
l2-means	8.543853759765625	rabbit	ood	identity	species-ood
l2-means	8.727993965148926	rabbit	ood	identity	species-ood
l2-means	8.466530799865723	rabbit	ood	identity	species-ood
l2-means	8.76134967803955	rabbit	ood	identity	species-ood
l2-means	16.031023025512695	rabbit	ood	cellot	species-ood
l2-means	15.951006889343262	rabbit	ood	cellot	species-ood
l2-means	15.740962028503418	rabbit	ood	cellot	species-ood
l2-means	15.715094566345217	rabbit	ood	cellot	species-ood
l2-means	15.2659273147583	rabbit	ood	cellot	species-ood
l2-means	15.876198768615724	rabbit	ood	cellot	species-ood
l2-means	15.610872268676758	rabbit	ood	cellot	species-ood
l2-means	15.94969367980957	rabbit	ood	cellot	species-ood
l2-means	16.057653427124023	rabbit	ood	cellot	species-ood
l2-means	16.2844295501709	rabbit	ood	cellot	species-ood
l2-means	6.641495704650879	rabbit	iid	scgen	species-ood
l2-means	6.562157154083252	rabbit	iid	scgen	species-ood
l2-means	6.709696292877197	rabbit	iid	scgen	species-ood
l2-means	6.543660640716553	rabbit	iid	scgen	species-ood
l2-means	6.608028411865234	rabbit	iid	scgen	species-ood
l2-means	6.517171859741211	rabbit	iid	scgen	species-ood
l2-means	6.676614761352539	rabbit	iid	scgen	species-ood
l2-means	6.449995994567871	rabbit	iid	scgen	species-ood
l2-means	6.670919895172119	rabbit	iid	scgen	species-ood
l2-means	6.62501859664917	rabbit	iid	scgen	species-ood
l2-means	8.624092102050781	rabbit	iid	cae	species-ood
l2-means	8.300576210021973	rabbit	iid	cae	species-ood
l2-means	8.096902847290039	rabbit	iid	cae	species-ood
l2-means	7.870425701141357	rabbit	iid	cae	species-ood
l2-means	7.954888343811035	rabbit	iid	cae	species-ood
l2-means	7.90184211730957	rabbit	iid	cae	species-ood
l2-means	7.842498302459717	rabbit	iid	cae	species-ood
l2-means	8.293148040771484	rabbit	iid	cae	species-ood
l2-means	8.33299446105957	rabbit	iid	cae	species-ood
l2-means	8.215564727783203	rabbit	iid	cae	species-ood
l2-means	1.663758397102356	rabbit	iid	random	species-ood
l2-means	1.6918596029281616	rabbit	iid	random	species-ood
l2-means	1.7401241064071655	rabbit	iid	random	species-ood
l2-means	1.6601608991622925	rabbit	iid	random	species-ood
l2-means	1.599401354789734	rabbit	iid	random	species-ood
l2-means	1.7282456159591677	rabbit	iid	random	species-ood
l2-means	1.7086833715438845	rabbit	iid	random	species-ood
l2-means	1.5161105394363403	rabbit	iid	random	species-ood
l2-means	1.620862364768982	rabbit	iid	random	species-ood
l2-means	1.7574445009231567	rabbit	iid	random	species-ood
l2-means	8.933362007141113	rabbit	iid	identity	species-ood
l2-means	8.310781478881836	rabbit	iid	identity	species-ood
l2-means	8.10740852355957	rabbit	iid	identity	species-ood
l2-means	8.338386535644531	rabbit	iid	identity	species-ood
l2-means	8.934999465942383	rabbit	iid	identity	species-ood
l2-means	8.464597702026367	rabbit	iid	identity	species-ood
l2-means	8.295379638671875	rabbit	iid	identity	species-ood
l2-means	8.425216674804688	rabbit	iid	identity	species-ood
l2-means	8.32712173461914	rabbit	iid	identity	species-ood
l2-means	8.658876419067383	rabbit	iid	identity	species-ood
l2-means	4.006301403045654	rabbit	iid	cellot	species-ood
l2-means	3.617393970489502	rabbit	iid	cellot	species-ood
l2-means	3.870307922363281	rabbit	iid	cellot	species-ood
l2-means	3.812245130538941	rabbit	iid	cellot	species-ood
l2-means	3.3050127029418945	rabbit	iid	cellot	species-ood
l2-means	3.681931734085083	rabbit	iid	cellot	species-ood
l2-means	3.692257642745972	rabbit	iid	cellot	species-ood
l2-means	3.395263671875	rabbit	iid	cellot	species-ood
l2-means	3.785933971405029	rabbit	iid	cellot	species-ood
l2-means	3.686624050140381	rabbit	iid	cellot	species-ood
l2-means	11.465935707092283	rat	ood	cae	species-ood
l2-means	11.433119773864746	rat	ood	cae	species-ood
l2-means	11.428836822509766	rat	ood	cae	species-ood
l2-means	11.299450874328612	rat	ood	cae	species-ood
l2-means	11.506223678588867	rat	ood	cae	species-ood
l2-means	11.40853500366211	rat	ood	cae	species-ood
l2-means	11.354862213134766	rat	ood	cae	species-ood
l2-means	11.319214820861816	rat	ood	cae	species-ood
l2-means	11.504621505737305	rat	ood	cae	species-ood
l2-means	11.496869087219238	rat	ood	cae	species-ood
l2-means	10.759543418884276	rat	ood	scgen	species-ood
l2-means	10.742218017578123	rat	ood	scgen	species-ood
l2-means	10.630422592163086	rat	ood	scgen	species-ood
l2-means	10.66485595703125	rat	ood	scgen	species-ood
l2-means	10.796497344970703	rat	ood	scgen	species-ood
l2-means	10.842222213745115	rat	ood	scgen	species-ood
l2-means	10.583215713500977	rat	ood	scgen	species-ood
l2-means	10.70876693725586	rat	ood	scgen	species-ood
l2-means	10.709309577941896	rat	ood	scgen	species-ood
l2-means	10.789606094360352	rat	ood	scgen	species-ood
l2-means	8.704901695251465	rat	ood	identity	species-ood
l2-means	8.886981010437012	rat	ood	identity	species-ood
l2-means	8.537900924682617	rat	ood	identity	species-ood
l2-means	9.11136531829834	rat	ood	identity	species-ood
l2-means	8.901055335998535	rat	ood	identity	species-ood
l2-means	8.817899703979492	rat	ood	identity	species-ood
l2-means	8.700117111206055	rat	ood	identity	species-ood
l2-means	8.720185279846191	rat	ood	identity	species-ood
l2-means	8.748912811279297	rat	ood	identity	species-ood
l2-means	8.836811065673828	rat	ood	identity	species-ood
l2-means	0.8904786109924316	rat	ood	random	species-ood
l2-means	0.9420212507247924	rat	ood	random	species-ood
l2-means	0.8036088347434998	rat	ood	random	species-ood
l2-means	0.9613751173019408	rat	ood	random	species-ood
l2-means	0.9180506467819214	rat	ood	random	species-ood
l2-means	0.8091549873352051	rat	ood	random	species-ood
l2-means	0.9398825764656068	rat	ood	random	species-ood
l2-means	0.8397144079208374	rat	ood	random	species-ood
l2-means	0.8986562490463257	rat	ood	random	species-ood
l2-means	0.9439886808395386	rat	ood	random	species-ood
l2-means	10.931181907653809	rat	ood	cellot	species-ood
l2-means	11.088976860046388	rat	ood	cellot	species-ood
l2-means	10.980182647705078	rat	ood	cellot	species-ood
l2-means	11.02084255218506	rat	ood	cellot	species-ood
l2-means	11.022932052612305	rat	ood	cellot	species-ood
l2-means	10.922662734985352	rat	ood	cellot	species-ood
l2-means	10.96211051940918	rat	ood	cellot	species-ood
l2-means	10.98898696899414	rat	ood	cellot	species-ood
l2-means	11.004135131835938	rat	ood	cellot	species-ood
l2-means	10.977612495422363	rat	ood	cellot	species-ood
l2-means	6.402332782745361	rat	iid	scgen	species-ood
l2-means	6.199850559234619	rat	iid	scgen	species-ood
l2-means	6.382418155670166	rat	iid	scgen	species-ood
l2-means	6.290986061096191	rat	iid	scgen	species-ood
l2-means	6.215939521789551	rat	iid	scgen	species-ood
l2-means	6.382938385009766	rat	iid	scgen	species-ood
l2-means	6.366530418395996	rat	iid	scgen	species-ood
l2-means	6.328217029571533	rat	iid	scgen	species-ood
l2-means	6.295013904571533	rat	iid	scgen	species-ood
l2-means	6.253188133239746	rat	iid	scgen	species-ood
l2-means	8.398933410644531	rat	iid	cae	species-ood
l2-means	8.469791412353516	rat	iid	cae	species-ood
l2-means	8.3796968460083	rat	iid	cae	species-ood
l2-means	8.402554512023926	rat	iid	cae	species-ood
l2-means	8.44389820098877	rat	iid	cae	species-ood
l2-means	8.277530670166016	rat	iid	cae	species-ood
l2-means	8.593622207641602	rat	iid	cae	species-ood
l2-means	8.548857688903809	rat	iid	cae	species-ood
l2-means	8.38389778137207	rat	iid	cae	species-ood
l2-means	8.470539093017578	rat	iid	cae	species-ood
l2-means	1.067325472831726	rat	iid	random	species-ood
l2-means	0.832641065120697	rat	iid	random	species-ood
l2-means	1.0390106439590454	rat	iid	random	species-ood
l2-means	0.8348149657249451	rat	iid	random	species-ood
l2-means	0.941643238067627	rat	iid	random	species-ood
l2-means	0.8497839570045471	rat	iid	random	species-ood
l2-means	1.0884599685668943	rat	iid	random	species-ood
l2-means	1.0842244625091553	rat	iid	random	species-ood
l2-means	0.8981780409812927	rat	iid	random	species-ood
l2-means	0.9116247296333312	rat	iid	random	species-ood
l2-means	8.736213684082031	rat	iid	identity	species-ood
l2-means	8.90384578704834	rat	iid	identity	species-ood
l2-means	8.784031867980957	rat	iid	identity	species-ood
l2-means	8.895362854003906	rat	iid	identity	species-ood
l2-means	9.000052452087402	rat	iid	identity	species-ood
l2-means	8.90440845489502	rat	iid	identity	species-ood
l2-means	9.03640842437744	rat	iid	identity	species-ood
l2-means	8.779202461242676	rat	iid	identity	species-ood
l2-means	9.067663192749023	rat	iid	identity	species-ood
l2-means	8.811244010925293	rat	iid	identity	species-ood
l2-means	1.4576890468597412	rat	iid	cellot	species-ood
l2-means	1.5340559482574463	rat	iid	cellot	species-ood
l2-means	1.5006860494613647	rat	iid	cellot	species-ood
l2-means	1.5379743576049805	rat	iid	cellot	species-ood
l2-means	1.5285582542419434	rat	iid	cellot	species-ood
l2-means	1.588085412979126	rat	iid	cellot	species-ood
l2-means	1.572587966918945	rat	iid	cellot	species-ood
l2-means	1.5933431386947632	rat	iid	cellot	species-ood
l2-means	1.6191322803497314	rat	iid	cellot	species-ood
l2-means	1.4115461111068726	rat	iid	cellot	species-ood
l2-means	14.439423561096191	mouse	ood	cae	species-ood
l2-means	14.328734397888184	mouse	ood	cae	species-ood
l2-means	14.650826454162598	mouse	ood	cae	species-ood
l2-means	14.611047744750977	mouse	ood	cae	species-ood
l2-means	14.598550796508787	mouse	ood	cae	species-ood
l2-means	14.598406791687012	mouse	ood	cae	species-ood
l2-means	14.473825454711914	mouse	ood	cae	species-ood
l2-means	14.603909492492676	mouse	ood	cae	species-ood
l2-means	14.922737121582031	mouse	ood	cae	species-ood
l2-means	14.60522747039795	mouse	ood	cae	species-ood
l2-means	13.893139839172363	mouse	ood	scgen	species-ood
l2-means	13.827850341796877	mouse	ood	scgen	species-ood
l2-means	14.001330375671388	mouse	ood	scgen	species-ood
l2-means	13.938077926635742	mouse	ood	scgen	species-ood
l2-means	13.908191680908203	mouse	ood	scgen	species-ood
l2-means	13.85191535949707	mouse	ood	scgen	species-ood
l2-means	13.796497344970703	mouse	ood	scgen	species-ood
l2-means	14.009509086608888	mouse	ood	scgen	species-ood
l2-means	13.989497184753418	mouse	ood	scgen	species-ood
l2-means	13.928601264953612	mouse	ood	scgen	species-ood
l2-means	11.102458953857422	mouse	ood	identity	species-ood
l2-means	11.457197189331056	mouse	ood	identity	species-ood
l2-means	11.13581371307373	mouse	ood	identity	species-ood
l2-means	11.119264602661133	mouse	ood	identity	species-ood
l2-means	11.287643432617188	mouse	ood	identity	species-ood
l2-means	11.10700511932373	mouse	ood	identity	species-ood
l2-means	11.358104705810549	mouse	ood	identity	species-ood
l2-means	11.264540672302246	mouse	ood	identity	species-ood
l2-means	11.067395210266112	mouse	ood	identity	species-ood
l2-means	11.013680458068848	mouse	ood	identity	species-ood
l2-means	1.3818671703338623	mouse	ood	random	species-ood
l2-means	1.1992334127426147	mouse	ood	random	species-ood
l2-means	1.3560456037521362	mouse	ood	random	species-ood
l2-means	1.3949322700500488	mouse	ood	random	species-ood
l2-means	1.068050980567932	mouse	ood	random	species-ood
l2-means	1.1832245588302612	mouse	ood	random	species-ood
l2-means	1.3272624015808103	mouse	ood	random	species-ood
l2-means	1.404198408126831	mouse	ood	random	species-ood
l2-means	1.2133604288101196	mouse	ood	random	species-ood
l2-means	1.300447940826416	mouse	ood	random	species-ood
l2-means	13.832805633544922	mouse	ood	cellot	species-ood
l2-means	13.759614944458008	mouse	ood	cellot	species-ood
l2-means	13.485559463500977	mouse	ood	cellot	species-ood
l2-means	13.794696807861328	mouse	ood	cellot	species-ood
l2-means	13.737752914428713	mouse	ood	cellot	species-ood
l2-means	13.741839408874512	mouse	ood	cellot	species-ood
l2-means	13.65473461151123	mouse	ood	cellot	species-ood
l2-means	13.651449203491213	mouse	ood	cellot	species-ood
l2-means	13.780376434326172	mouse	ood	cellot	species-ood
l2-means	13.789801597595217	mouse	ood	cellot	species-ood
l2-means	6.8589863777160645	mouse	iid	scgen	species-ood
l2-means	6.81550931930542	mouse	iid	scgen	species-ood
l2-means	6.720133304595947	mouse	iid	scgen	species-ood
l2-means	6.738528251647949	mouse	iid	scgen	species-ood
l2-means	6.631884574890137	mouse	iid	scgen	species-ood
l2-means	6.602768421173096	mouse	iid	scgen	species-ood
l2-means	6.943558216094971	mouse	iid	scgen	species-ood
l2-means	6.612323760986328	mouse	iid	scgen	species-ood
l2-means	6.624281883239746	mouse	iid	scgen	species-ood
l2-means	6.603913307189941	mouse	iid	scgen	species-ood
l2-means	10.36057472229004	mouse	iid	cae	species-ood
l2-means	10.349461555480955	mouse	iid	cae	species-ood
l2-means	10.338991165161133	mouse	iid	cae	species-ood
l2-means	10.069887161254885	mouse	iid	cae	species-ood
l2-means	10.325592041015623	mouse	iid	cae	species-ood
l2-means	10.580255508422852	mouse	iid	cae	species-ood
l2-means	10.526874542236328	mouse	iid	cae	species-ood
l2-means	10.426718711853027	mouse	iid	cae	species-ood
l2-means	10.273962020874023	mouse	iid	cae	species-ood
l2-means	10.500730514526367	mouse	iid	cae	species-ood
l2-means	11.206287384033203	mouse	iid	identity	species-ood
l2-means	11.2684907913208	mouse	iid	identity	species-ood
l2-means	10.90040111541748	mouse	iid	identity	species-ood
l2-means	11.00399112701416	mouse	iid	identity	species-ood
l2-means	11.20795726776123	mouse	iid	identity	species-ood
l2-means	11.123519897460938	mouse	iid	identity	species-ood
l2-means	10.809125900268556	mouse	iid	identity	species-ood
l2-means	10.827427864074709	mouse	iid	identity	species-ood
l2-means	11.120159149169922	mouse	iid	identity	species-ood
l2-means	10.941567420959473	mouse	iid	identity	species-ood
l2-means	1.1663484573364258	mouse	iid	random	species-ood
l2-means	1.4378845691680908	mouse	iid	random	species-ood
l2-means	1.3855786323547363	mouse	iid	random	species-ood
l2-means	1.2508655786514282	mouse	iid	random	species-ood
l2-means	1.2296550273895264	mouse	iid	random	species-ood
l2-means	1.4929444789886477	mouse	iid	random	species-ood
l2-means	1.2851934432983398	mouse	iid	random	species-ood
l2-means	1.2869325876235962	mouse	iid	random	species-ood
l2-means	1.1846411228179932	mouse	iid	random	species-ood
l2-means	1.4502369165420532	mouse	iid	random	species-ood
l2-means	2.27908992767334	mouse	iid	cellot	species-ood
l2-means	2.4396560192108154	mouse	iid	cellot	species-ood
l2-means	2.3023910522460938	mouse	iid	cellot	species-ood
l2-means	2.3528995513916016	mouse	iid	cellot	species-ood
l2-means	2.4254136085510254	mouse	iid	cellot	species-ood
l2-means	2.151562452316284	mouse	iid	cellot	species-ood
l2-means	2.274151563644409	mouse	iid	cellot	species-ood
l2-means	2.186539888381958	mouse	iid	cellot	species-ood
l2-means	2.2448105812072754	mouse	iid	cellot	species-ood
l2-means	2.061854600906372	mouse	iid	cellot	species-ood
l2-means	12.809662818908691	pig	ood	scgen	species-ood
l2-means	12.867690086364746	pig	ood	scgen	species-ood
l2-means	12.877113342285156	pig	ood	scgen	species-ood
l2-means	12.90578269958496	pig	ood	scgen	species-ood
l2-means	12.973146438598633	pig	ood	scgen	species-ood
l2-means	12.75027847290039	pig	ood	scgen	species-ood
l2-means	12.861451148986816	pig	ood	scgen	species-ood
l2-means	12.891396522521973	pig	ood	scgen	species-ood
l2-means	12.795339584350586	pig	ood	scgen	species-ood
l2-means	12.883296966552734	pig	ood	scgen	species-ood
l2-means	28.139877319335938	pig	ood	popalign	species-ood
l2-means	27.043193817138672	pig	ood	popalign	species-ood
l2-means	27.588171005249023	pig	ood	popalign	species-ood
l2-means	27.38504409790039	pig	ood	popalign	species-ood
l2-means	27.46070671081543	pig	ood	popalign	species-ood
l2-means	27.01047134399414	pig	ood	popalign	species-ood
l2-means	27.96421432495117	pig	ood	popalign	species-ood
l2-means	27.70966529846192	pig	ood	popalign	species-ood
l2-means	27.510406494140625	pig	ood	popalign	species-ood
l2-means	27.807085037231445	pig	ood	popalign	species-ood
l2-means	9.495895385742188	pig	ood	identity	species-ood
l2-means	9.353368759155272	pig	ood	identity	species-ood
l2-means	9.437874794006348	pig	ood	identity	species-ood
l2-means	9.261917114257812	pig	ood	identity	species-ood
l2-means	9.317049026489258	pig	ood	identity	species-ood
l2-means	9.614557266235352	pig	ood	identity	species-ood
l2-means	9.646010398864746	pig	ood	identity	species-ood
l2-means	9.426103591918944	pig	ood	identity	species-ood
l2-means	9.40656566619873	pig	ood	identity	species-ood
l2-means	9.400819778442385	pig	ood	identity	species-ood
l2-means	13.450393676757812	pig	ood	cae	species-ood
l2-means	13.420495986938477	pig	ood	cae	species-ood
l2-means	13.436236381530762	pig	ood	cae	species-ood
l2-means	13.447284698486328	pig	ood	cae	species-ood
l2-means	13.297911643981934	pig	ood	cae	species-ood
l2-means	13.58510398864746	pig	ood	cae	species-ood
l2-means	13.569342613220217	pig	ood	cae	species-ood
l2-means	13.359305381774902	pig	ood	cae	species-ood
l2-means	13.32768726348877	pig	ood	cae	species-ood
l2-means	13.378966331481934	pig	ood	cae	species-ood
l2-means	1.19672691822052	pig	ood	random	species-ood
l2-means	1.0663349628448486	pig	ood	random	species-ood
l2-means	1.1227989196777344	pig	ood	random	species-ood
l2-means	1.409891963005066	pig	ood	random	species-ood
l2-means	1.1693115234375	pig	ood	random	species-ood
l2-means	1.2658053636550903	pig	ood	random	species-ood
l2-means	1.246921420097351	pig	ood	random	species-ood
l2-means	1.1852229833602903	pig	ood	random	species-ood
l2-means	1.1753127574920654	pig	ood	random	species-ood
l2-means	1.1514946222305298	pig	ood	random	species-ood
l2-means	14.244270324707031	pig	ood	cellot	species-ood
l2-means	14.186262130737305	pig	ood	cellot	species-ood
l2-means	14.265249252319336	pig	ood	cellot	species-ood
l2-means	14.237090110778809	pig	ood	cellot	species-ood
l2-means	14.308212280273438	pig	ood	cellot	species-ood
l2-means	14.309330940246582	pig	ood	cellot	species-ood
l2-means	14.357251167297363	pig	ood	cellot	species-ood
l2-means	14.315877914428713	pig	ood	cellot	species-ood
l2-means	14.308323860168455	pig	ood	cellot	species-ood
l2-means	14.16711139678955	pig	ood	cellot	species-ood
l2-means	6.979925632476807	pig	iid	scgen	species-ood
l2-means	7.053427696228027	pig	iid	scgen	species-ood
l2-means	7.031177520751953	pig	iid	scgen	species-ood
l2-means	7.27302360534668	pig	iid	scgen	species-ood
l2-means	7.105154514312744	pig	iid	scgen	species-ood
l2-means	7.121728420257568	pig	iid	scgen	species-ood
l2-means	6.827878475189209	pig	iid	scgen	species-ood
l2-means	6.922987937927246	pig	iid	scgen	species-ood
l2-means	7.008305072784424	pig	iid	scgen	species-ood
l2-means	7.014966011047363	pig	iid	scgen	species-ood
l2-means	9.274012565612791	pig	iid	cae	species-ood
l2-means	9.466386795043944	pig	iid	cae	species-ood
l2-means	9.078969955444336	pig	iid	cae	species-ood
l2-means	9.11210823059082	pig	iid	cae	species-ood
l2-means	9.432321548461914	pig	iid	cae	species-ood
l2-means	9.17211627960205	pig	iid	cae	species-ood
l2-means	9.42225170135498	pig	iid	cae	species-ood
l2-means	9.191614151000977	pig	iid	cae	species-ood
l2-means	9.5556058883667	pig	iid	cae	species-ood
l2-means	8.95632553100586	pig	iid	cae	species-ood
l2-means	17.027528762817383	pig	iid	popalign	species-ood
l2-means	18.1679916381836	pig	iid	popalign	species-ood
l2-means	17.67571258544922	pig	iid	popalign	species-ood
l2-means	16.4387264251709	pig	iid	popalign	species-ood
l2-means	18.27579498291016	pig	iid	popalign	species-ood
l2-means	17.08930206298828	pig	iid	popalign	species-ood
l2-means	17.437374114990234	pig	iid	popalign	species-ood
l2-means	17.65959358215332	pig	iid	popalign	species-ood
l2-means	16.638721466064453	pig	iid	popalign	species-ood
l2-means	17.635635375976562	pig	iid	popalign	species-ood
l2-means	1.2081114053726196	pig	iid	random	species-ood
l2-means	1.1010706424713137	pig	iid	random	species-ood
l2-means	1.0659469366073608	pig	iid	random	species-ood
l2-means	1.1539630889892578	pig	iid	random	species-ood
l2-means	1.2504726648330688	pig	iid	random	species-ood
l2-means	1.085634708404541	pig	iid	random	species-ood
l2-means	1.204269528388977	pig	iid	random	species-ood
l2-means	1.1168705224990845	pig	iid	random	species-ood
l2-means	1.0516719818115234	pig	iid	random	species-ood
l2-means	1.1030343770980835	pig	iid	random	species-ood
l2-means	9.648088455200195	pig	iid	identity	species-ood
l2-means	9.740631103515623	pig	iid	identity	species-ood
l2-means	9.468232154846191	pig	iid	identity	species-ood
l2-means	9.625779151916504	pig	iid	identity	species-ood
l2-means	9.534358024597168	pig	iid	identity	species-ood
l2-means	9.598831176757812	pig	iid	identity	species-ood
l2-means	9.26472282409668	pig	iid	identity	species-ood
l2-means	9.513914108276367	pig	iid	identity	species-ood
l2-means	9.288987159729004	pig	iid	identity	species-ood
l2-means	9.538324356079102	pig	iid	identity	species-ood
l2-means	2.510784864425659	pig	iid	cellot	species-ood
l2-means	2.432098388671875	pig	iid	cellot	species-ood
l2-means	2.3890483379364014	pig	iid	cellot	species-ood
l2-means	2.466760635375977	pig	iid	cellot	species-ood
l2-means	2.427089214324951	pig	iid	cellot	species-ood
l2-means	2.6155776977539062	pig	iid	cellot	species-ood
l2-means	2.5759947299957275	pig	iid	cellot	species-ood
l2-means	2.6559829711914062	pig	iid	cellot	species-ood
l2-means	2.569401502609253	pig	iid	cellot	species-ood
l2-means	2.501384735107422	pig	iid	cellot	species-ood
mmd	0.2079651115624018	rabbit	ood	cae	species-ood
mmd	0.2058096653257057	rabbit	ood	cae	species-ood
mmd	0.2084018522604525	rabbit	ood	cae	species-ood
mmd	0.2090015353645014	rabbit	ood	cae	species-ood
mmd	0.1979279805454962	rabbit	ood	cae	species-ood
mmd	0.1914116964200691	rabbit	ood	cae	species-ood
mmd	0.1954957894968019	rabbit	ood	cae	species-ood
mmd	0.2027090060571036	rabbit	ood	cae	species-ood
mmd	0.2022154766603751	rabbit	ood	cae	species-ood
mmd	0.1999562264903028	rabbit	ood	cae	species-ood
mmd	0.207485833264821	rabbit	ood	scgen	species-ood
mmd	0.209835997306012	rabbit	ood	scgen	species-ood
mmd	0.2080109389771649	rabbit	ood	scgen	species-ood
mmd	0.2047240123241774	rabbit	ood	scgen	species-ood
mmd	0.2040641517078383	rabbit	ood	scgen	species-ood
mmd	0.1995715856603807	rabbit	ood	scgen	species-ood
mmd	0.2181503214378615	rabbit	ood	scgen	species-ood
mmd	0.2094671382616267	rabbit	ood	scgen	species-ood
mmd	0.2123068392017918	rabbit	ood	scgen	species-ood
mmd	0.1991787449033277	rabbit	ood	scgen	species-ood
mmd	0.0066865568444302	rabbit	ood	random	species-ood
mmd	0.0061730716986309	rabbit	ood	random	species-ood
mmd	0.0058861790848251	rabbit	ood	random	species-ood
mmd	0.0058854247781866	rabbit	ood	random	species-ood
mmd	0.0057110465955841	rabbit	ood	random	species-ood
mmd	0.0056494698212435	rabbit	ood	random	species-ood
mmd	0.0057254283169719	rabbit	ood	random	species-ood
mmd	0.0060543422700408	rabbit	ood	random	species-ood
mmd	0.0064984980803484	rabbit	ood	random	species-ood
mmd	0.0066779928361588	rabbit	ood	random	species-ood
mmd	0.1447695583242421	rabbit	ood	identity	species-ood
mmd	0.1417195442303298	rabbit	ood	identity	species-ood
mmd	0.1448700455774104	rabbit	ood	identity	species-ood
mmd	0.1424719751341362	rabbit	ood	identity	species-ood
mmd	0.1357588976544707	rabbit	ood	identity	species-ood
mmd	0.1366109845653356	rabbit	ood	identity	species-ood
mmd	0.1348286062926035	rabbit	ood	identity	species-ood
mmd	0.1327152102733489	rabbit	ood	identity	species-ood
mmd	0.138696166677968	rabbit	ood	identity	species-ood
mmd	0.1409616727689897	rabbit	ood	identity	species-ood
mmd	0.130877963460952	rabbit	ood	cellot	species-ood
mmd	0.1371149155058945	rabbit	ood	cellot	species-ood
mmd	0.1307684040557319	rabbit	ood	cellot	species-ood
mmd	0.1383185446176186	rabbit	ood	cellot	species-ood
mmd	0.1332094413644721	rabbit	ood	cellot	species-ood
mmd	0.1356275040143823	rabbit	ood	cellot	species-ood
mmd	0.1289991238830675	rabbit	ood	cellot	species-ood
mmd	0.1301243299526092	rabbit	ood	cellot	species-ood
mmd	0.128903500539203	rabbit	ood	cellot	species-ood
mmd	0.1281475916542387	rabbit	ood	cellot	species-ood
mmd	0.0796283755713253	rabbit	iid	scgen	species-ood
mmd	0.0700685306231023	rabbit	iid	scgen	species-ood
mmd	0.0704857072692153	rabbit	iid	scgen	species-ood
mmd	0.0654087764996583	rabbit	iid	scgen	species-ood
mmd	0.073080932900383	rabbit	iid	scgen	species-ood
mmd	0.0653122068002742	rabbit	iid	scgen	species-ood
mmd	0.0682111167716107	rabbit	iid	scgen	species-ood
mmd	0.0781466442028218	rabbit	iid	scgen	species-ood
mmd	0.0719766458083645	rabbit	iid	scgen	species-ood
mmd	0.0696061396698718	rabbit	iid	scgen	species-ood
mmd	0.151020208440796	rabbit	iid	cae	species-ood
mmd	0.163387761996968	rabbit	iid	cae	species-ood
mmd	0.1505980517377961	rabbit	iid	cae	species-ood
mmd	0.1478206480967387	rabbit	iid	cae	species-ood
mmd	0.1543340319551383	rabbit	iid	cae	species-ood
mmd	0.1492382284030101	rabbit	iid	cae	species-ood
mmd	0.1612385179294843	rabbit	iid	cae	species-ood
mmd	0.1523144036022598	rabbit	iid	cae	species-ood
mmd	0.153550872935268	rabbit	iid	cae	species-ood
mmd	0.1523996642316273	rabbit	iid	cae	species-ood
mmd	0.0059593732528413	rabbit	iid	random	species-ood
mmd	0.0056359844935512	rabbit	iid	random	species-ood
mmd	0.0062190564002417	rabbit	iid	random	species-ood
mmd	0.0055302113110111	rabbit	iid	random	species-ood
mmd	0.0057494498187635	rabbit	iid	random	species-ood
mmd	0.0059065484597959	rabbit	iid	random	species-ood
mmd	0.005629273245268	rabbit	iid	random	species-ood
mmd	0.0056711035335561	rabbit	iid	random	species-ood
mmd	0.0067458037160409	rabbit	iid	random	species-ood
mmd	0.0056883787361529	rabbit	iid	random	species-ood
mmd	0.1389665382025494	rabbit	iid	identity	species-ood
mmd	0.137337390628245	rabbit	iid	identity	species-ood
mmd	0.1343915251092277	rabbit	iid	identity	species-ood
mmd	0.1348816527587414	rabbit	iid	identity	species-ood
mmd	0.1422280335500838	rabbit	iid	identity	species-ood
mmd	0.1393541684370775	rabbit	iid	identity	species-ood
mmd	0.1380020028272113	rabbit	iid	identity	species-ood
mmd	0.1394987673033489	rabbit	iid	identity	species-ood
mmd	0.1351197455647707	rabbit	iid	identity	species-ood
mmd	0.1370917964145373	rabbit	iid	identity	species-ood
mmd	0.0207243400113268	rabbit	iid	cellot	species-ood
mmd	0.0185246809383291	rabbit	iid	cellot	species-ood
mmd	0.0173724898819028	rabbit	iid	cellot	species-ood
mmd	0.0181438875096753	rabbit	iid	cellot	species-ood
mmd	0.0210669457561523	rabbit	iid	cellot	species-ood
mmd	0.0208707888532958	rabbit	iid	cellot	species-ood
mmd	0.0218693245218329	rabbit	iid	cellot	species-ood
mmd	0.0222566273036178	rabbit	iid	cellot	species-ood
mmd	0.0229616278777128	rabbit	iid	cellot	species-ood
mmd	0.0205612042135148	rabbit	iid	cellot	species-ood
mmd	0.3660895418008292	rat	ood	cae	species-ood
mmd	0.3625386877429947	rat	ood	cae	species-ood
mmd	0.3676640828254537	rat	ood	cae	species-ood
mmd	0.3616293118637355	rat	ood	cae	species-ood
mmd	0.3622182610000125	rat	ood	cae	species-ood
mmd	0.3588976710338589	rat	ood	cae	species-ood
mmd	0.3694488647074241	rat	ood	cae	species-ood
mmd	0.3567690097716358	rat	ood	cae	species-ood
mmd	0.363409302058385	rat	ood	cae	species-ood
mmd	0.3638481791362576	rat	ood	cae	species-ood
mmd	0.2670217757621787	rat	ood	scgen	species-ood
mmd	0.2613545343830143	rat	ood	scgen	species-ood
mmd	0.2648248555061939	rat	ood	scgen	species-ood
mmd	0.270174938194563	rat	ood	scgen	species-ood
mmd	0.2622974517955124	rat	ood	scgen	species-ood
mmd	0.2628636635188761	rat	ood	scgen	species-ood
mmd	0.2715763499115733	rat	ood	scgen	species-ood
mmd	0.2594137245067634	rat	ood	scgen	species-ood
mmd	0.2648410814160878	rat	ood	scgen	species-ood
mmd	0.2652569643906176	rat	ood	scgen	species-ood
mmd	0.2551157876912286	rat	ood	identity	species-ood
mmd	0.2611679194943004	rat	ood	identity	species-ood
mmd	0.2515685509101455	rat	ood	identity	species-ood
mmd	0.2530980974555777	rat	ood	identity	species-ood
mmd	0.2486124583664457	rat	ood	identity	species-ood
mmd	0.2471595066509682	rat	ood	identity	species-ood
mmd	0.2544591682521426	rat	ood	identity	species-ood
mmd	0.2481140913989607	rat	ood	identity	species-ood
mmd	0.2572378176852187	rat	ood	identity	species-ood
mmd	0.2527658123786022	rat	ood	identity	species-ood
mmd	0.0056669307094912	rat	ood	random	species-ood
mmd	0.0070000415797091	rat	ood	random	species-ood
mmd	0.0060004649218707	rat	ood	random	species-ood
mmd	0.0059566131044635	rat	ood	random	species-ood
mmd	0.0060722912256365	rat	ood	random	species-ood
mmd	0.0060837856083839	rat	ood	random	species-ood
mmd	0.0069317699441522	rat	ood	random	species-ood
mmd	0.0056157115215414	rat	ood	random	species-ood
mmd	0.005719388844572	rat	ood	random	species-ood
mmd	0.0057966431252665	rat	ood	random	species-ood
mmd	0.235981345826455	rat	ood	cellot	species-ood
mmd	0.2327114134478552	rat	ood	cellot	species-ood
mmd	0.2338294271024337	rat	ood	cellot	species-ood
mmd	0.2462897302549272	rat	ood	cellot	species-ood
mmd	0.2264105099824516	rat	ood	cellot	species-ood
mmd	0.2387938843475527	rat	ood	cellot	species-ood
mmd	0.2293886892510324	rat	ood	cellot	species-ood
mmd	0.2351399162860005	rat	ood	cellot	species-ood
mmd	0.2302531140581917	rat	ood	cellot	species-ood
mmd	0.2355770265728429	rat	ood	cellot	species-ood
mmd	0.158320059160304	rat	iid	scgen	species-ood
mmd	0.1665880537466659	rat	iid	scgen	species-ood
mmd	0.1636258374862448	rat	iid	scgen	species-ood
mmd	0.1613728281211184	rat	iid	scgen	species-ood
mmd	0.159144949001637	rat	iid	scgen	species-ood
mmd	0.1628577919982026	rat	iid	scgen	species-ood
mmd	0.1638113301526242	rat	iid	scgen	species-ood
mmd	0.1581906449560353	rat	iid	scgen	species-ood
mmd	0.1632036163570866	rat	iid	scgen	species-ood
mmd	0.1625866184847909	rat	iid	scgen	species-ood
mmd	0.2739260796934781	rat	iid	cae	species-ood
mmd	0.2733549233771895	rat	iid	cae	species-ood
mmd	0.2572352327607661	rat	iid	cae	species-ood
mmd	0.2766088905219376	rat	iid	cae	species-ood
mmd	0.2723877345024773	rat	iid	cae	species-ood
mmd	0.2661097213379644	rat	iid	cae	species-ood
mmd	0.2693780256672938	rat	iid	cae	species-ood
mmd	0.267550115093806	rat	iid	cae	species-ood
mmd	0.2663512757528357	rat	iid	cae	species-ood
mmd	0.2768580135823962	rat	iid	cae	species-ood
mmd	0.006044822615198	rat	iid	random	species-ood
mmd	0.0058426039628834	rat	iid	random	species-ood
mmd	0.005692275606222	rat	iid	random	species-ood
mmd	0.0062530696670559	rat	iid	random	species-ood
mmd	0.0059986597900533	rat	iid	random	species-ood
mmd	0.0056534054458173	rat	iid	random	species-ood
mmd	0.0062911246601443	rat	iid	random	species-ood
mmd	0.0060662580837445	rat	iid	random	species-ood
mmd	0.0058083423999356	rat	iid	random	species-ood
mmd	0.0060658381676166	rat	iid	random	species-ood
mmd	0.2624651083511211	rat	iid	identity	species-ood
mmd	0.2500355947142044	rat	iid	identity	species-ood
mmd	0.2546260575712695	rat	iid	identity	species-ood
mmd	0.2580619827789823	rat	iid	identity	species-ood
mmd	0.2546827647799445	rat	iid	identity	species-ood
mmd	0.2478054704656593	rat	iid	identity	species-ood
mmd	0.2484691851451433	rat	iid	identity	species-ood
mmd	0.2538878113491955	rat	iid	identity	species-ood
mmd	0.2594103265014143	rat	iid	identity	species-ood
mmd	0.2465049307019202	rat	iid	identity	species-ood
mmd	0.0152286767755836	rat	iid	cellot	species-ood
mmd	0.017157881292731	rat	iid	cellot	species-ood
mmd	0.0160561410040831	rat	iid	cellot	species-ood
mmd	0.0177792774599671	rat	iid	cellot	species-ood
mmd	0.0192196189879182	rat	iid	cellot	species-ood
mmd	0.016369837911035	rat	iid	cellot	species-ood
mmd	0.0152432972376389	rat	iid	cellot	species-ood
mmd	0.0190278856179846	rat	iid	cellot	species-ood
mmd	0.0170832667049574	rat	iid	cellot	species-ood
mmd	0.0154052879131038	rat	iid	cellot	species-ood
mmd	0.3506313351628592	mouse	ood	cae	species-ood
mmd	0.3650522662536095	mouse	ood	cae	species-ood
mmd	0.3535708091936987	mouse	ood	cae	species-ood
mmd	0.3614745267788056	mouse	ood	cae	species-ood
mmd	0.3479439692326433	mouse	ood	cae	species-ood
mmd	0.3573237071671116	mouse	ood	cae	species-ood
mmd	0.3588103359033734	mouse	ood	cae	species-ood
mmd	0.3572877984677386	mouse	ood	cae	species-ood
mmd	0.3505739939114493	mouse	ood	cae	species-ood
mmd	0.3636025018409562	mouse	ood	cae	species-ood
mmd	0.2375030638773407	mouse	ood	scgen	species-ood
mmd	0.240076153968999	mouse	ood	scgen	species-ood
mmd	0.231631016644086	mouse	ood	scgen	species-ood
mmd	0.2358443479184595	mouse	ood	scgen	species-ood
mmd	0.235399733630518	mouse	ood	scgen	species-ood
mmd	0.2360013264066859	mouse	ood	scgen	species-ood
mmd	0.2342427433816712	mouse	ood	scgen	species-ood
mmd	0.2309208200509453	mouse	ood	scgen	species-ood
mmd	0.2374996756123751	mouse	ood	scgen	species-ood
mmd	0.2412063181821567	mouse	ood	scgen	species-ood
mmd	0.2095335713444721	mouse	ood	identity	species-ood
mmd	0.2085133048016632	mouse	ood	identity	species-ood
mmd	0.210704299474459	mouse	ood	identity	species-ood
mmd	0.2139779706925975	mouse	ood	identity	species-ood
mmd	0.2123570287691053	mouse	ood	identity	species-ood
mmd	0.2126805860438886	mouse	ood	identity	species-ood
mmd	0.2234613199022499	mouse	ood	identity	species-ood
mmd	0.2136796536921175	mouse	ood	identity	species-ood
mmd	0.2110306321222813	mouse	ood	identity	species-ood
mmd	0.2115362991658626	mouse	ood	identity	species-ood
mmd	0.0061801676667499	mouse	ood	random	species-ood
mmd	0.0059311736441553	mouse	ood	random	species-ood
mmd	0.0059361463698956	mouse	ood	random	species-ood
mmd	0.006108406183841	mouse	ood	random	species-ood
mmd	0.0070814475770105	mouse	ood	random	species-ood
mmd	0.0061596255558296	mouse	ood	random	species-ood
mmd	0.0064613729709253	mouse	ood	random	species-ood
mmd	0.0060724879258178	mouse	ood	random	species-ood
mmd	0.005999352552729	mouse	ood	random	species-ood
mmd	0.0062384080016173	mouse	ood	random	species-ood
mmd	0.1470057800662675	mouse	ood	cellot	species-ood
mmd	0.1517789567607477	mouse	ood	cellot	species-ood
mmd	0.1486848053055826	mouse	ood	cellot	species-ood
mmd	0.1520034048070963	mouse	ood	cellot	species-ood
mmd	0.1491831258723394	mouse	ood	cellot	species-ood
mmd	0.1467604110584697	mouse	ood	cellot	species-ood
mmd	0.1508711589896063	mouse	ood	cellot	species-ood
mmd	0.147221149079527	mouse	ood	cellot	species-ood
mmd	0.1492559643479	mouse	ood	cellot	species-ood
mmd	0.1465558298979784	mouse	ood	cellot	species-ood
mmd	0.0966467958227655	mouse	iid	scgen	species-ood
mmd	0.0934429530060415	mouse	iid	scgen	species-ood
mmd	0.0941789287887308	mouse	iid	scgen	species-ood
mmd	0.0942672012529779	mouse	iid	scgen	species-ood
mmd	0.09252800460967	mouse	iid	scgen	species-ood
mmd	0.0964657849947597	mouse	iid	scgen	species-ood
mmd	0.094719083130214	mouse	iid	scgen	species-ood
mmd	0.0961768721550973	mouse	iid	scgen	species-ood
mmd	0.0993645080571244	mouse	iid	scgen	species-ood
mmd	0.0998451087211901	mouse	iid	scgen	species-ood
mmd	0.2549789220926594	mouse	iid	cae	species-ood
mmd	0.2600955241578297	mouse	iid	cae	species-ood
mmd	0.2491438400965526	mouse	iid	cae	species-ood
mmd	0.2423092499154089	mouse	iid	cae	species-ood
mmd	0.2593346783337915	mouse	iid	cae	species-ood
mmd	0.2554625477834726	mouse	iid	cae	species-ood
mmd	0.2527853947161365	mouse	iid	cae	species-ood
mmd	0.2598069154417125	mouse	iid	cae	species-ood
mmd	0.2567986259372029	mouse	iid	cae	species-ood
mmd	0.2498544473269001	mouse	iid	cae	species-ood
mmd	0.2096858014739534	mouse	iid	identity	species-ood
mmd	0.2089558224413106	mouse	iid	identity	species-ood
mmd	0.2152825109196401	mouse	iid	identity	species-ood
mmd	0.2164167756177732	mouse	iid	identity	species-ood
mmd	0.2130423226953832	mouse	iid	identity	species-ood
mmd	0.2111675862394043	mouse	iid	identity	species-ood
mmd	0.209669215711355	mouse	iid	identity	species-ood
mmd	0.2113027209727938	mouse	iid	identity	species-ood
mmd	0.2110654347197737	mouse	iid	identity	species-ood
mmd	0.2093671194064823	mouse	iid	identity	species-ood
mmd	0.006206807295036	mouse	iid	random	species-ood
mmd	0.0063869821929761	mouse	iid	random	species-ood
mmd	0.0066563080052806	mouse	iid	random	species-ood
mmd	0.0060974242480803	mouse	iid	random	species-ood
mmd	0.0064606920712021	mouse	iid	random	species-ood
mmd	0.0059163004523268	mouse	iid	random	species-ood
mmd	0.0064142186482023	mouse	iid	random	species-ood
mmd	0.0060896705816806	mouse	iid	random	species-ood
mmd	0.0063240734253149	mouse	iid	random	species-ood
mmd	0.0065516074365981	mouse	iid	random	species-ood
mmd	0.0232625157190577	mouse	iid	cellot	species-ood
mmd	0.0263678164333175	mouse	iid	cellot	species-ood
mmd	0.0259251487078685	mouse	iid	cellot	species-ood
mmd	0.0259476747199292	mouse	iid	cellot	species-ood
mmd	0.0261872031763247	mouse	iid	cellot	species-ood
mmd	0.0263533016551201	mouse	iid	cellot	species-ood
mmd	0.0274110343839109	mouse	iid	cellot	species-ood
mmd	0.0275116190074041	mouse	iid	cellot	species-ood
mmd	0.0256149739015089	mouse	iid	cellot	species-ood
mmd	0.0250609132565945	mouse	iid	cellot	species-ood
mmd	0.1940473322846543	pig	ood	scgen	species-ood
mmd	0.1966903530870055	pig	ood	scgen	species-ood
mmd	0.1962457439237408	pig	ood	scgen	species-ood
mmd	0.1912217925065403	pig	ood	scgen	species-ood
mmd	0.1969611220463782	pig	ood	scgen	species-ood
mmd	0.199482497456807	pig	ood	scgen	species-ood
mmd	0.1991342656734007	pig	ood	scgen	species-ood
mmd	0.1933473365921992	pig	ood	scgen	species-ood
mmd	0.1964473165471201	pig	ood	scgen	species-ood
mmd	0.1930806517291929	pig	ood	scgen	species-ood
mmd	0.319345018756942	pig	ood	popalign	species-ood
mmd	0.3260709618876129	pig	ood	popalign	species-ood
mmd	0.3251779952125288	pig	ood	popalign	species-ood
mmd	0.3241379016334282	pig	ood	popalign	species-ood
mmd	0.3291938135910694	pig	ood	popalign	species-ood
mmd	0.3192512299577526	pig	ood	popalign	species-ood
mmd	0.3154337149325166	pig	ood	popalign	species-ood
mmd	0.3309332480915203	pig	ood	popalign	species-ood
mmd	0.3201469615537888	pig	ood	popalign	species-ood
mmd	0.318597458509228	pig	ood	popalign	species-ood
mmd	0.227791419744681	pig	ood	identity	species-ood
mmd	0.2361539422426576	pig	ood	identity	species-ood
mmd	0.2343280580129756	pig	ood	identity	species-ood
mmd	0.2239208363588174	pig	ood	identity	species-ood
mmd	0.2329232017317503	pig	ood	identity	species-ood
mmd	0.2407437420680141	pig	ood	identity	species-ood
mmd	0.2401624692490722	pig	ood	identity	species-ood
mmd	0.2363738053168969	pig	ood	identity	species-ood
mmd	0.2329990324530437	pig	ood	identity	species-ood
mmd	0.2324358564831115	pig	ood	identity	species-ood
mmd	0.2803093833409379	pig	ood	cae	species-ood
mmd	0.2813180850673894	pig	ood	cae	species-ood
mmd	0.2863707349789336	pig	ood	cae	species-ood
mmd	0.2812566940526821	pig	ood	cae	species-ood
mmd	0.2821659108515592	pig	ood	cae	species-ood
mmd	0.2798942007300797	pig	ood	cae	species-ood
mmd	0.2866733475879755	pig	ood	cae	species-ood
mmd	0.2758156739199066	pig	ood	cae	species-ood
mmd	0.2813200028385024	pig	ood	cae	species-ood
mmd	0.2834337207298477	pig	ood	cae	species-ood
mmd	0.0058388387839183	pig	ood	random	species-ood
mmd	0.0056022712565111	pig	ood	random	species-ood
mmd	0.006768011437324	pig	ood	random	species-ood
mmd	0.0057932056809285	pig	ood	random	species-ood
mmd	0.0062226919561981	pig	ood	random	species-ood
mmd	0.0060975072484767	pig	ood	random	species-ood
mmd	0.0058352220291692	pig	ood	random	species-ood
mmd	0.0057204111231492	pig	ood	random	species-ood
mmd	0.00577587220684	pig	ood	random	species-ood
mmd	0.0061291810255047	pig	ood	random	species-ood
mmd	0.1867893322316794	pig	ood	cellot	species-ood
mmd	0.1870294960826297	pig	ood	cellot	species-ood
mmd	0.1904917063491408	pig	ood	cellot	species-ood
mmd	0.1878699904778651	pig	ood	cellot	species-ood
mmd	0.1879230216257844	pig	ood	cellot	species-ood
mmd	0.1813772243583477	pig	ood	cellot	species-ood
mmd	0.1918806904439116	pig	ood	cellot	species-ood
mmd	0.1850980781632876	pig	ood	cellot	species-ood
mmd	0.1794086756791428	pig	ood	cellot	species-ood
mmd	0.1846052990056921	pig	ood	cellot	species-ood
mmd	0.1009806301065656	pig	iid	scgen	species-ood
mmd	0.1065227907435618	pig	iid	scgen	species-ood
mmd	0.1091536042071095	pig	iid	scgen	species-ood
mmd	0.1031438508211386	pig	iid	scgen	species-ood
mmd	0.1096178198861517	pig	iid	scgen	species-ood
mmd	0.1077472588303746	pig	iid	scgen	species-ood
mmd	0.1062220704151981	pig	iid	scgen	species-ood
mmd	0.1061588015931183	pig	iid	scgen	species-ood
mmd	0.1060816132916386	pig	iid	scgen	species-ood
mmd	0.1072901709803861	pig	iid	scgen	species-ood
mmd	0.2398443107150752	pig	iid	cae	species-ood
mmd	0.2457215674918389	pig	iid	cae	species-ood
mmd	0.24263884842669	pig	iid	cae	species-ood
mmd	0.2361139500731194	pig	iid	cae	species-ood
mmd	0.2481129821606352	pig	iid	cae	species-ood
mmd	0.2459239973929258	pig	iid	cae	species-ood
mmd	0.2514365220326131	pig	iid	cae	species-ood
mmd	0.2384463157570012	pig	iid	cae	species-ood
mmd	0.2398134167343842	pig	iid	cae	species-ood
mmd	0.2405268952686231	pig	iid	cae	species-ood
mmd	0.1892000031767676	pig	iid	popalign	species-ood
mmd	0.1953852124112585	pig	iid	popalign	species-ood
mmd	0.1738117573668239	pig	iid	popalign	species-ood
mmd	0.1781872364609039	pig	iid	popalign	species-ood
mmd	0.1908982936741645	pig	iid	popalign	species-ood
mmd	0.1903534327278166	pig	iid	popalign	species-ood
mmd	0.1918066069075023	pig	iid	popalign	species-ood
mmd	0.1856507228643406	pig	iid	popalign	species-ood
mmd	0.1850683658132512	pig	iid	popalign	species-ood
mmd	0.1979334689457929	pig	iid	popalign	species-ood
mmd	0.0056185523312813	pig	iid	random	species-ood
mmd	0.0059942063469219	pig	iid	random	species-ood
mmd	0.0057721901807186	pig	iid	random	species-ood
mmd	0.0061530719115077	pig	iid	random	species-ood
mmd	0.0063181031942887	pig	iid	random	species-ood
mmd	0.005802581025429	pig	iid	random	species-ood
mmd	0.0059197162364583	pig	iid	random	species-ood
mmd	0.0061048601308433	pig	iid	random	species-ood
mmd	0.0061507290846113	pig	iid	random	species-ood
mmd	0.0056866587147596	pig	iid	random	species-ood
mmd	0.2405261192784397	pig	iid	identity	species-ood
mmd	0.2347283552537243	pig	iid	identity	species-ood
mmd	0.2348213413165223	pig	iid	identity	species-ood
mmd	0.2384714039556461	pig	iid	identity	species-ood
mmd	0.2347359995034592	pig	iid	identity	species-ood
mmd	0.2367674526160197	pig	iid	identity	species-ood
mmd	0.2249834418244782	pig	iid	identity	species-ood
mmd	0.2325103906686486	pig	iid	identity	species-ood
mmd	0.2351412650735689	pig	iid	identity	species-ood
mmd	0.23189027071956	pig	iid	identity	species-ood
mmd	0.0142536241652891	pig	iid	cellot	species-ood
mmd	0.0140480368391455	pig	iid	cellot	species-ood
mmd	0.0132543668815815	pig	iid	cellot	species-ood
mmd	0.0146698006685082	pig	iid	cellot	species-ood
mmd	0.01413504464887	pig	iid	cellot	species-ood
mmd	0.0130838121307197	pig	iid	cellot	species-ood
mmd	0.0148753770140599	pig	iid	cellot	species-ood
mmd	0.014398201850571	pig	iid	cellot	species-ood
mmd	0.0135751580546007	pig	iid	cellot	species-ood
mmd	0.0146162690387977	pig	iid	cellot	species-ood
